# Supplementary material for: A large-scale benchmark study of tools for the classification of protein-coding and non-coding RNAs
Source: Nucleic Acids Res. 2022 Nov 24;50(21):12094–111. doi: 10.1093/nar/gkac1092 (PMC9757047; doi:10.1093/nar/gkac1092)
Supplement: gkac1092_Supplemental_Files [file gkac1092_supplemental_files.zip › Supplementary File 1.xlsx]

## Sheet: Benchmarking datasets
No.	Source	Year	Species/Type	Abbv.	mRNAs	ncRNAs	Imbalance Ratio	Kingdom
1	CPAT	2013	Human	HS	4000	4000	1	Animals
2	PLEK	2014	Mouse	MM	6015	6015	1	Animals
3	PLEK	2014	Bos taurus	BT	13190	182	72.47	Animals
4	PLEK	2014	Pan troglodytes	PT	1906	1164	1.64	Animals
5	PLEK	2014	Danio rerio	DR	14493	419	34.59	Animals
6	PLEK	2014	Pongo abelii	PA	3401	392	8.68	Animals
7	PLEK	2014	Gorilla gorilla	GG	33025	367	89.99	Animals
8	PLEK	2014	Sus scrofa	SS	3978	241	16.51	Animals
9	PLEK	2014	Macaca mulatta	MAM	5709	359	15.9	Animals
10	PLEK	2014	Xenopus tropicalis	XT	8874	279	31.81	Animals
11	PLncPRO	2017	HumanA	HS-A	10000	10000	1	Animals
12	PLncPRO	2017	HumanB	HS-B	10000	10000	1	Animals
13	PLncPRO	2017	MouseA	MM-A	5000	5000	1	Animals
14	PLncPRO	2017	MouseB	MM-B	5000	5000	1	Animals
15	PLncPRO	2017	Amborella trichopoda	AMT	1539	1539	1	Plants
16	PLncPRO	2017	Arabidopsis thaliana	AT	2861	2861	1	Plants
17	PLncPRO	2017	Chlamydomonas reinhardtii	CR	1214	1214	1	Plants
18	PLncPRO	2017	Glycine max	GM	1800	1800	1	Plants
19	PLncPRO	2017	Oryza sativa	OS	5154	5154	1	Plants
20	PLncPRO	2017	Physcomitrium patens	PHP	1621	1621	1	Plants
21	PLncPRO	2017	Selaginella moellendorffii	SM	1597	1597	1	Plants
22	PLncPRO	2017	Solanum tuberosum	ST	5812	5812	1	Plants
23	PLncPRO	2017	Vitis vinifera	VV	2706	2706	1	Plants
24	PLncPRO	2017	Zea mays	ZM	2633	2633	1	Plants
25	PLncPRO	2017	Cicer arietinum - lncRNAs	lCA	0	4969	0	Plants
26	PLncPRO	2017	Oryza sativa lncRNA	lOS	0	7345	0	Plants
27	CPC2	2017	Arabidopsis thaliana	AT	13986	3853	3.63	Plants
28	CPC2	2017	Drosophila melanogaster	DM	3680	3556	1.03	Animals
29	CPC2	2017	Human	HS	6142	12019	0.51	Animals
30	CPC2	2017	Mouse	MM	10638	12251	0.87	Animals
31	CPC2	2017	Caenorhabditis elegans	CE	3551	9470	0.37	Animals
32	CPC2	2017	Danio rerio	DR	2344	1528	1.53	Animals
33	FEElnc	2017	Human	HS	5000	5000	1	Animals
34	FEElnc	2017	Mouse	MM	5000	2000	2.5	Animals
35	FEElnc	2017	Caenorhabditis elegans lncRNA	CE	0	3271	0	Animals
36	FEElnc	2017	Gallus gallus lncRNA	GG	0	5000	0	Animals
37	FEElnc	2017	Bos taurus lncRNA	BT	0	5000	0	Animals
38	FEElnc	2017	Drosophila melanogaster lncRNA	DM	0	5000	0	Animals
39	FEElnc	2017	Monodelphis domestica lncRNA	MD	0	5000	0	Animals
40	FEElnc	2017	Pongo abelii lncRNA	PA	0	5000	0	Animals
41	FEElnc	2017	Ornithorhynchus anatinus lncRNA	OA	0	5000	0	Animals
42	FEElnc	2017	Rattus norvegicus lncRNA	RN	0	5000	0	Animals
43	FEElnc	2017	Arabidopsis thaliana lncRNA	AT	0	3853	0	Plants
44	FEElnc	2017	Danio rerio lncRNA	DR	0	5000	0	Animals
45	mRNN	2018	Human CHALLENGE500	HSC500	500	500	1	Animals
46	mRNN	2018	Human CHALLENGE	HSC	696	540	1.29	Animals
47	mRNN	2018	Mouse	MM	61834	15891	3.89	Animals
48	mRNN	2018	Human TEST500	HST500	500	500	1	Animals
49	mRNN	2018	Human TEST	HST	2321	947	2.45	Animals
50	LncRNAnet	2018	Human	HS	3500	3500	1	Animals
51	LncRNAnet	2018	Mouse	MM	3500	3500	1	Animals
52	LncADeep	2018	Human	HS	33220	27380	1.21	Animals
53	LncADeep	2018	Mouse	MM	17666	12529	1.41	Animals
54	LncFinder	2019	HumanB	HS	2500	2500	1	Animals
55	LncFinder	2019	Mouse	MM	1800	1800	1	Animals
56	LncFinder	2019	Triticum aestivum	TA	2000	2000	1	Plants
57	LncFinder	2019	Danio rerio	DR	4000	4000	1	Animals
58	LncFinder	2019	Caenorhabditis elegans	CE	1645	1645	1	Animals
59	LncFinder	2019	Gallus gallus	GAG	8000	8000	1	Animals
60	CPPred	2019	Human	HS	8557	8241	1.04	Animals
61	CPPred	2019	Human-sORF	sHS	641	641	1	Animals
62	CPPred	2019	Mouse	MM	31102	19930	1.56	Animals
63	CPPred	2019	Mouse-sORF	sMM	846	1000	0.85	Animals
64	CPPred	2019	Danio rerio	DR	15594	10662	1.46	Animals
65	CPPred	2019	Danio rerio sORF	sDR	387	500	0.77	Animals
66	CPPred	2019	Saccharomyces cerevisiae	SC	6713	413	16.25	Fungi
67	CPPred	2019	Saccharomyces cerevisiae sORF	sSC	505	413	1.22	Fungi
68	CPPred	2019	Drosophila melanogaster	DM	17400	4098	4.25	Animals
69	CPPred	2019	Drosophila melanogaster sORF	sDM	381	381	1	Animals
70	CPPred	2019	Integrated	EU	13903	13903	1	Heterogeneous
71	CPPred	2019	Integrated sORF	sEU	11634	11634	1	Heterogeneous
72	CNIT	2019	Mouse	MM	76178	6476	11.76	Animals
73	CNIT	2019	Anolis carolinensis	AC	32319	275	117.52	Animals
74	CNIT	2019	Gallus gallus	GAG	43896	44	997.64	Animals
75	CNIT	2019	Pan troglodytes	PT	80197	1159	69.19	Animals
76	CNIT	2019	Gorilla gorilla	GG	45630	367	124.33	Animals
77	CNIT	2019	Caenorhabditis elegans	CE	3550	1581	2.25	Animals
78	CNIT	2019	Macaca mulatta	MAM	54510	359	151.84	Animals
79	CNIT	2019	Pongo abelii	PA	48960	381	128.5	Animals
80	CNIT	2019	Xenopus tropicalis	XT	37065	93	398.55	Animals
81	CNIT	2019	Danio rerio	DR	41652	3949	10.55	Animals
82	CNIT	2019	Aegilops tauschii	AET	55600	196	283.67	Plants
83	CNIT	2019	Amborella trichopoda	AMT	31119	98	317.54	Plants
84	CNIT	2019	Arabidopsis lyrata	AL	38076	95	400.8	Plants
85	CNIT	2019	Beta vulgaris	BV	32666	71	460.08	Plants
86	CNIT	2019	Brachypodium distachyon	BD	37689	74	509.31	Plants
87	CNIT	2019	Brassica napus	BN	122516	436	281	Plants
88	CNIT	2019	Brassica oleracea	BO	56040	99	566.06	Plants
89	CNIT	2019	Brassica rapa	BR	52115	92	566.47	Plants
90	CNIT	2019	Chlamydomonas reinhardtii	CR	14265	22	648.41	Plants
91	CNIT	2019	Galdieria sulphuraria	GS	7002	8	875.25	Plants
92	CNIT	2019	Glycine max	GM	70726	155	456.3	Plants
93	CNIT	2019	Medicago truncatula	MT	54893	96	571.8	Plants
94	CNIT	2019	Musa acuminata	MUA	47598	96	495.81	Plants
95	CNIT	2019	Oryza brachyantha	OB	26071	418	62.37	Plants
96	CNIT	2019	Oryza sativa	OS	42255	3763	11.23	Plants
97	CNIT	2019	Physcomitrella patens	PHP	47852	25	1914.08	Plants
98	CNIT	2019	Populus trichocarpa	PT	51381	95	540.85	Plants
99	CNIT	2019	Selaginella moellendorffii	SM	45160	173	261.04	Plants
100	CNIT	2019	Setaria italica	SI	35429	61	580.8	Plants
101	CNIT	2019	Solanum lycopersicum	SL	37407	120	311.73	Plants
102	CNIT	2019	Solanum tuberosum	ST	37717	186	202.78	Plants
103	CNIT	2019	Sorghum bicolor	SB	39045	5	7809	Plants
104	CNIT	2019	Theobroma cacao	TC	30616	21	1457.9	Plants
105	CNIT	2019	Vitis vinifera	VV	40917	31	1319.9	Plants
106	CNIT	2019	Zea mays	ZM	57402	2761	20.79	Plants
107	RNAplonc	2019	Amborella trichopoda	AMT	3823	3823	1	Plants
108	RNAplonc	2019	Brachypodium distachyon	BD	4868	4868	1	Plants
109	RNAplonc	2019	Citrus sinensis	CS	2292	2292	1	Plants
110	RNAplonc	2019	Manihot escullenta	ME	3017	3017	1	Plants
111	RNAplonc	2019	Ricinus communis	RC	4080	4080	1	Plants
112	RNAplonc	2019	Solanum tubersum	ST	5607	5607	1	Plants
113	RNAplonc	2019	Sorghum bicolor	SB	4541	4541	1	Plants
114	RNAplonc	2019	Zea mays	ZM	12071	12071	1	Plants
115	LGC	2019	Caenorhabditis elegans	CE	1615	1615	1	Animals
116	LGC	2019	Danio rerio	DR	3742	3742	1	Animals
117	LGC	2019	Human	HS	27669	27669	1	Animals
118	LGC	2019	Mouse	MM	10000	10000	1	Animals
119	LGC	2019	Oryza sativa	OS	3910	3910	1	Plants
120	LGC	2019	Solanum lycopersicum	SL	2969	2969	1	Plants
121	LGC	2019	Invertebrates	IV	68229	29527	2.31	Heterogeneous
122	LGC	2019	Mammals	MA	127903	23644	5.41	Heterogeneous
123	LGC	2019	Plants	PL	97119	1795	54.11	Heterogeneous
124	LGC	2019	Vertebrates	VR	53239	2582	20.62	Heterogeneous
125	PreLnc	2020	Human	HS	80324	24323	3.3	Animals
126	PreLnc	2020	Mouse	MM	53239	6534	8.15	Animals
127	PreLnc	2020	Bos taurus	BT	36346	976	37.24	Animals
128	PreLnc	2020	Arabidopsis thaliana	AT	33345	1339	24.9	Plants
129	PreLnc	2020	Oryza sativa	OS	33970	2487	13.66	Plants
130	PreLnc	2020	Zea mays	ZM	68460	7843	8.73	Plants
131	RNAC	2021	Human	HS	27006	9837	2.75	Animals
132	RNAC	2021	Mouse	MM	16006	4170	3.84	Animals
133	RNAC	2021	Caenorhabditis elegans	CE	9857	297	33.19	Animals
134	RNAC	2021	Arabidopsis thaliana	AT	11610	303	38.32	Plants
135	DeepCPP	2021	Human sOrf	HS	232	232	1	Animals
