# Supplementary material for: A large-scale benchmark study of tools for the classification of protein-coding and non-coding RNAs
Source: Nucleic Acids Res. 2022 Nov 24;50(21):12094–111. doi: 10.1093/nar/gkac1092 (PMC9757047; doi:10.1093/nar/gkac1092)
Supplement: gkac1092_Supplemental_Files [file gkac1092_supplemental_files.zip › Supplementary File 2.xlsx]

## Sheet: Accuracy
Models	Datasets
	CPAT-HS	CPC2-HS	LGC-HS	RNAC-HS	CPP-s-HS	CPP-HS	DC-HS	FL-HS	LAD-HS	LF-HS	LR-HS	MR-C-HS	MR-C500-HS	MR-T-HS	MR-T500-HS	PP-A-HS	PP-B-HS	PLN-HS
CPAT-HS	94.76	92.8	91.77	90.68	74.65	92.52	84.7	89.09	87.93	93.98	85.84	78.48	80.6	89.72	90.6	87.72	86.55	89.83
CPAT-AT	78.22	78.26	75.27	87.41	70.12	77.98	67.46	74.2	74.82	77.02	70.8	69.34	68	82.86	74.7	73.51	71.84	83.1
CPAT-EU	94.21	93.95	91.47	88.92	62.56	91.33	72.2	88.89	87.04	93.98	85.07	72.01	74.5	88.07	89	87.32	86.23	88.09
CPAT-PL	90.39	91.04	89.14	85.87	54.68	88.76	77.16	84.24	81.81	91.26	77.44	73.3	76.2	83.41	83.6	82.42	81.46	83.44
PLEK-HS	94.62	97.99	97.67	75.75	87.52	96.73	72.41	85.71	80.32	94.1	75.67	72.41	75.5	74.82	84.8	81.96	82.16	73.61
PLEK-AT	71.25	78.19	69.75	61.08	57.64	70.16	50.43	66.96	64.78	71.98	63.5	69.58	71.8	57.86	68.2	67.18	68.31	56.21
PLEK-EU	89.14	91.07	89.04	85.99	73.71	88.84	73.71	86.18	84.98	88.62	82.77	82.44	83.1	83.57	84.2	84.86	84.84	84.48
PLEK-PL	78.1	79.41	74.99	78.85	55.23	76.52	50.65	72.86	70.49	77.3	66.04	85.11	86.4	74.88	74.2	70.1	69.82	72.96
CPC2-HS	95.28	95.62	94.96	76.65	53.82	93.1	75.43	85.02	79.28	96.14	74.63	63.75	67.8	75.4	84	81.22	80.9	75.36
PP-HS	97.49	95.71	96.53	94.37	84.56	96.18	88.15	95.11	94.48	96.84	93.47	88.19	89	95.07	95	94.48	93.74	94.53
PP-AT	85.24	84.4	82.74	91.25	79.88	84.66	73.06	82.64	82.83	84.06	80.04	88.75	88	88.43	83.3	81.73	80.66	87.75
PP-EU	96.56	95.35	95.67	94.97	86.66	96.05	84.91	94.75	94.15	96.08	93.44	86.41	86.7	95.59	95	94.21	93.56	95
PP-PL	96.01	94.43	94.41	92.58	79.33	94.64	86.21	91.94	91.27	95.32	89.63	86.41	87.7	92.96	93.5	91.47	90.56	91.89
FL-HS	94.76	87.79	94.73	90.02	74.73	93.07	80.6	92.28	91.42	95.22	89.53	77.02	78.8	91.83	92.9	91.62	91.53	91.84
FL-AT	82.1	80.85	78.65	87.4	68.25	80.71	64.01	78.38	77.72	79.98	74.6	78.8	78.8	83.51	79	77.2	76.38	84.47
FL-EU	95.88	96.63	95.53	88.36	66.69	94.21	68.53	92.11	89.26	95.98	86.64	72.17	74.7	88.19	92.6	89.85	89.64	87.95
FL-PL	92.06	92.14	90.68	83.88	61.7	90.07	77.16	85.78	82.65	92.5	78.94	72.9	75.2	82.13	84.9	83.52	82.32	82.63
LD-HS	56.7	66.58	55.42	44.56	51.64	53.19	52.8	62.37	58.29	58.86	63.3	50.16	56.1	47.74	62.3	61.15	60.35	43.15
LD-AT	60.39	74.09	61.7	52.14	47.97	59.14	49.14	61.49	57.67	61.86	58.04	50.89	52.8	45.38	56.4	62.36	65.48	48.37
LD-EU	81.16	85.99	81.07	69.39	61.62	79.87	60.78	77.51	73.65	80	72.54	55.42	58.8	66.8	77.3	75.44	74.92	68.45
LD-PL	69.92	76.71	69.38	68.09	50.39	69.01	48.71	66.62	64.2	68.96	61.23	59.95	60.1	65.15	68.8	65.72	66.31	63.81
LAD-HS	98.59	98.63	98.54	78.83	87.05	97.83	85.99	88.63	83	97.56	78.6	70.39	73.9	78.18	88.3	84.53	84.43	77.74
LAD-HSp	96.98	93.41	97.28	94.18	85.8	96.24	87.5	96.13	95.4	96.94	94.23	85.36	85.9	95.32	96.7	95.7	95.02	95.32
MR-HS	96.14	96.27	95.57	93.68	77.69	95.29	83.62	94.94	94.06	96.06	93.57	86.57	87.4	94.92	96.5	94.09	93.41	94.09
LR-HS	95.94	96.64	95.93	92.86	71.92	94.81	78.23	94.88	93.81	96.2	91.8	86.08	87.7	94.58	95.7	94.24	93.54	93.15
CNIT-HS	96.96	98.72	97.7	87.7	86.12	97.29	77.8	92.56	89.43	96.24	87.04	76.05	79.6	87.97	93	89.59	89.42	87.39
CNIT-AT	86.42	85.68	84.47	88.06	70.2	85.7	70.26	82	81.53	84.9	78.6	79.85	81	86.23	83.3	81.49	80.64	84.68
CPP-HS	95.93	98.09	97.66	74.87	80.34	96.2	73.71	85.36	78.66	95.6	73.21	63.11	67.1	73.87	84.5	80.97	80.68	73.19
CPP-EU	95.81	95.91	95.24	81.16	68.8	94.13	74.14	87.8	82.85	95.1	78.91	62.46	65.4	80.39	87.4	84.34	84.04	80.33
LF-HS	96.1	94.67	95.28	87.41	57.41	93.7	75.22	90.81	87.63	97.18	84.53	71.52	74.7	86.47	90.7	88.54	88.21	86.81
LF-AT	85.15	83.01	83.29	89.04	72.15	84.33	66.81	82.36	81.32	85.28	79.3	72.49	73	86.2	83.2	81.12	80.11	85.85
LF-EU	95.75	95.58	94.7	89.59	63.73	93.83	69.83	91.81	89.14	96.02	86.64	67.8	70.5	88.8	91.8	89.74	89.18	89.16
LF-PL	93.46	85.05	93.21	81.63	50.62	90	71.55	87.23	83.45	94.9	79.6	70.23	73.2	82.01	85.4	84.72	84.18	83.06
RP-PL	92.69	93.3	91.44	85.22	55.15	90.39	70.69	86.51	83.02	92.48	79.61	70.63	72.9	83.17	84.2	83.83	82.82	84.26
LGC-HS	93.44	94.48	94.49	73.06	54.37	91.06	63.79	81.69	75.92	93.2	70.44	58.82	63.4	71.91	81	77.9	78.21	70.9
PLN-HS	94.66	95.41	94.45	88.29	57.33	92.18	64.66	91.26	88.85	94.58	86.63	69.26	72.3	87.85	91.6	89.94	89.13	87.67
PLN-AT	93.41	91.33	91.03	87.67	70.67	91.14	77.16	87.14	84.59	92.18	81.57	62.22	64.1	85.53	86.7	85.15	83.63	86.94
PLN-EU	95.88	95.51	95.18	88.13	72.39	94.55	72.63	91.31	87.81	95.66	85.31	63.11	65.1	87.39	91.4	88.9	88.04	88.04
PLN-PL	95.18	95.72	94.55	81.6	52.34	92.25	67.03	87.44	82.59	94.94	78.57	63.67	67.7	79.8	86.1	84.3	83.71	81.03
RS-HS	95.82	97.62	95.84	94.32	86.66	96.1	90.52	94.75	93.62	95.52	92.44	84.22	85.4	94.09	95.1	94.1	93.22	94.13
RS-AT	88.35	90.82	89.44	82.01	59.44	87.75	73.06	82.79	80.22	89.02	75.66	70.06	72.8	78.73	81.3	82.3	82.54	79.21
RS-EU	96.34	96.99	96.11	90.17	73.01	95.42	79.31	92.79	90	96.18	87.6	72.33	74.2	89.69	92.5	90.93	90.47	89.69
RS-PL	94	94.35	93.53	84.44	50.31	91.81	73.49	87.42	83.61	94.56	79.5	69.5	72.4	82.16	85.6	85.04	84.46	83.3
RS-HSp	95.46	97.31	96.2	93.78	82.53	96.03	87.5	95.2	93.76	96.12	92.84	83.74	85.3	93.48	94.7	94.22	93.64	93.71
LM-HS	94.79	96.87	96.73	80.26	63.03	94.68	70.91	87.52	82.74	96.4	78.51	66.99	70.7	78.18	86.6	84.69	84.68	79.01
LM-AT	89.9	88.72	87.85	88.43	65.91	88.61	81.9	84.56	82.96	90.12	78.96	74.35	76.4	85.74	83.8	83.25	82.2	85.71
LM-EU	92.55	92.87	92.74	88.42	63.73	91.8	76.51	89.33	86.63	93.86	83.44	60.76	61.5	86.41	87.4	87.66	86.96	87.73
LM-PL	93.74	86.01	93.02	82.58	50.62	90.36	73.06	86.99	83.35	94.38	79.3	69.74	72.5	82.01	85.1	84.65	83.93	83.18
DC-HS	97.72	99.1	98.66	76.37	81.12	97.17	76.94	87.28	80.5	97.2	75.76	64.48	68.8	75.61	85.9	82.22	82.59	75.06

## Sheet: Precision
Models	Datasets
	CPAT-HS	CPC2-HS	LGC-HS	RNAC-HS	CPP-s-HS	CPP-HS	DC-HS	FL-HS	LAD-HS	LF-HS	LR-HS	MR-C-HS	MR-C500-HS	MR-T-HS	MR-T500-HS	PP-A-HS	PP-B-HS	PLN-HS
CPAT-HS	97.73	98.72	96.69	77.71	68.94	95.59	81.08	91.35	86.72	98.5	85.05	68.56	74.29	79.46	93.56	87.74	87.31	73.82
CPAT-AT	99.56	99.72	99	84.01	82.74	98.53	98.8	92.64	88.94	100	87.26	67.61	72.96	81.98	94.27	90.08	88.99	73.73
CPAT-EU	95.2	97.6	93.48	73.08	57.92	91.24	65.65	88.76	83.33	97.17	82.55	62.16	68.15	74.2	89.31	85.33	84.89	68.3
CPAT-PL	96.3	98.8	97.15	68.51	53.02	93.12	78.38	86.57	79.43	98.82	76.35	62.59	68.61	67.59	86.36	83.06	82.59	61.46
PLEK-HS	93.71	98.48	97.18	52.42	81.44	95.38	66.15	78.41	70.21	89.64	67.65	61.29	67.11	53.55	77.36	74.21	74.4	46.64
PLEK-AT	66.95	81	66.06	39.54	55.28	65.44	50.33	62.81	57.88	68.32	60.01	59.67	65.1	38.92	63.46	63.46	64.53	31.68
PLEK-EU	91.89	96.35	92.88	68.48	70.21	90.52	70.52	86.17	82.68	92.07	81.74	74.58	78.98	67.89	84.9	84.97	84.56	62.64
PLEK-PL	90	95.87	89.7	58.87	55.28	87.5	51.49	79.38	72.59	92.63	71.1	75.21	79.35	56.55	79.8	76.92	76.72	41.74
CPC2-HS	95.05	97.95	95.72	53.47	52.1	91.19	67.35	79.55	70.17	97.02	67.6	54.79	61.21	54.33	78.62	74.55	74.55	48.45
PP-HS	98.44	98.9	98.2	85.24	78.36	97.03	82.66	95.03	93.03	98.71	91.9	79.58	83.05	88.61	96.49	93.87	93.66	83.46
PP-AT	99.75	99.83	99.59	89.46	93.03	99.34	96.52	96.26	94.98	99.88	94.31	87.34	88.62	91.29	97.98	95.29	95.09	85.17
PP-EU	98.46	99.26	98.48	87.24	82.37	97.47	78.93	96.11	94.1	98.81	93.36	79.9	82.94	91.1	96.3	95.06	94.58	85.8
PP-PL	98.5	99.01	98.2	81.17	73.27	96.63	82.31	92.76	90.16	99.3	89.03	76.57	80.65	84.44	95.98	91.54	91.24	78.01
FL-HS	96.79	98.29	96.4	78.09	68.03	94.5	75	92.25	88.5	97.48	86.65	67.07	72.29	81.02	91.49	90.17	90.41	76.52
FL-AT	96.93	98.79	96.88	80.5	70.45	94.95	75.19	91.93	87.98	98.95	86.58	73.56	78.02	79.31	92.65	90.77	90.25	72.39
FL-EU	94.09	97.08	93.87	70.07	60.27	90.76	61.38	87.77	82.09	94.3	79.96	61.67	67.22	71.63	87.77	84.42	84.4	66.2
FL-PL	95.22	97.99	94.62	64.2	57.7	91.59	74.23	85.29	77.75	96.7	75.41	62.04	67.4	63.97	83.75	81.28	80.56	58.81
LD-HS	53.73	68.5	52.91	31.83	50.84	51.21	51.45	57.16	52.02	54.95	57.75	46.59	53.37	35.59	57.11	56.36	55.86	28.94
LD-AT	57.37	75.36	58.51	34.05	48.77	55.65	49.43	58.04	52.05	58.72	55.56	46.31	51.87	31.01	54.36	59.26	61.56	27.73
LD-EU	75.63	87.24	75.51	46.37	57.13	73.12	56.38	71.11	64.65	74.26	66.24	49.41	55.82	46.36	70.34	69	68.64	41.97
LD-PL	72.02	86.34	72.11	43.99	50.33	69.35	48.47	67.43	59.93	71.96	61.1	53.1	58.32	43.08	68.36	66.67	67.18	32.7
LAD-HS	98.29	99.06	98.31	55.82	80.03	96.78	79.09	82.05	73.05	97	70.38	59.65	65.79	57.1	81.34	76.73	76.89	51.09
LAD-HSp	98.25	98.84	97.9	85.76	79.69	96.65	80.63	95.74	93.28	98.15	92.6	77.66	81.33	88.69	96.61	94.6	94.04	84.56
MR-HS	96.57	98.34	96.27	83.06	70.33	94.39	77.08	94.16	92.2	97.41	91.76	78.59	82.13	87.37	95.5	93.12	92.24	81.53
LR-HS	95.93	97.92	95.41	80.26	64.62	92.57	70.28	92.97	90.34	96.27	88.7	76.51	81.16	85.52	93.36	92	90.98	78.38
CNIT-HS	96.42	98.58	97.4	68.73	78.9	95.91	69.97	87.93	82.05	94.95	80.09	64.66	71.14	70.95	88.53	83.71	83.67	65.27
CNIT-AT	97.71	98.63	97.81	76.61	69.53	95.6	77.33	90.14	86.24	98.45	84.28	72.35	77.29	76.86	90.71	89.21	88.64	68.34
CPP-HS	94.59	98.89	97.91	51.54	72.43	95.28	65.71	78.46	68.58	93.68	65.66	54.31	60.59	52.63	77.51	73.17	73.09	46.33
CPP-EU	95.87	97.89	95.68	59	62.16	92.57	66.18	83.31	74.31	95.59	71.96	54.4	60.69	60.24	82.58	78.16	78.19	54.37
LF-HS	96.01	98.05	95.5	68.97	54.13	91.98	67.16	87.61	80.91	98.04	78.63	60.59	66.49	69.38	87.76	83.74	83.88	64.59
LF-AT	97.53	99.03	97.04	80.79	73.2	95.7	73.49	92.07	87.7	99.11	86.61	65.06	70.25	80.39	93.68	89.83	89.63	73.12
LF-EU	95.75	97.84	94.73	73.09	58.22	91.85	62.57	89.53	83.49	96.64	81.69	58.68	64.92	73.91	89.58	85.79	85.71	69.16
LF-PL	94.75	97.6	95.6	61.34	50.34	90.59	65.06	84.74	76.87	96.79	74.25	59.6	65.3	62.96	82.54	80.7	80.62	58.81
RP-PL	94.99	98.03	95.71	66.17	53.05	91.3	66	86.24	78.09	95.62	75.85	60.28	65.66	65.59	83.79	81.58	80.98	61.43
LGC-HS	92.35	96.9	96.29	49.76	52.4	88.78	58.7	76.06	66.88	92.62	64.13	51.55	58.11	50.84	75.66	71.53	71.97	44
PLN-HS	93.25	96.65	93.12	70.49	54.1	88.25	58.67	87.66	82.24	92.75	80.66	59.07	65.09	71.25	87.41	85.3	84.53	66.03
PLN-AT	98.2	98.7	97.27	71.5	65.79	94.57	73.33	89.14	82	98.48	80.19	54.46	60.38	70.75	88.63	84.9	83.92	67
PLN-EU	96.95	98.32	96.32	70.33	65.22	93.58	65.31	89.22	81.76	97.11	79.93	55	60.8	71.38	89.5	84.87	84.3	67
PLN-PL	94.38	97.42	94.61	59.59	51.24	89.43	60.53	82.76	74.11	94.28	71.7	54.66	60.89	59.37	81.17	78.38	77.99	55.33
RS-HS	98.72	99.23	98.4	85.3	82.1	97.38	87.6	94.96	92.72	98.55	91.95	76.1	80.73	86.82	96.11	94.06	93.53	83.24
RS-AT	90.67	95.96	94.08	61.16	56.15	88.46	72.77	81.28	75.14	92.65	72.27	59.91	65.7	59.35	80.15	81.23	81.53	53.57
RS-EU	96.72	98.75	96.91	74.11	65.67	94.41	71.94	90.45	84.53	97.33	82.74	62.34	67.69	75.59	90.79	87.29	87.09	70.34
RS-PL	94.94	98.05	96.01	64.15	50.17	91.03	66.87	84.87	77.01	96.3	74.15	59.05	64.7	63.23	83.21	81	80.86	59.16
RS-HSp	98.2	99.08	97.94	83.55	75.97	96.56	82.46	94.68	91.91	98.61	91.16	74.32	79.17	84.95	95.33	93.46	93.04	81.32
LM-HS	93.49	97.53	95.83	57.54	57.61	91.54	63.36	81.13	73.13	94.14	70.54	56.96	63.05	57.21	80.2	77.49	77.47	52.65
LM-AT	98.39	99.3	98.18	75.2	62.75	95.66	88.95	89.67	84	99.95	81	64.17	69.64	74.12	90.05	87.1	86.37	67.8
LM-EU	95.27	98.1	95.92	71.9	58.87	92.22	69.28	88.78	82.55	97.16	80.27	53.99	60	71.37	87.7	85.89	85.61	67.49
LM-PL	94.99	97.79	96.03	62.48	50.34	90.9	66.67	84.89	76.98	96.48	74.11	59.24	64.78	63.11	83.05	80.95	80.78	59.08
DC-HS	96.86	99.24	98.59	53.06	72.85	95.66	68.55	80.19	70.19	95.84	67.67	55.2	61.69	54.33	78.27	74.18	74.64	48.22

## Sheet: Recall
Models	Datasets
	CPAT-HS	CPC2-HS	LGC-HS	RNAC-HS	CPP-s-HS	CPP-HS	DC-HS	FL-HS	LAD-HS	LF-HS	LR-HS	MR-C-HS	MR-C500-HS	MR-T-HS	MR-T500-HS	PP-A-HS	PP-B-HS	PLN-HS
CPAT-HS	91.65	90.3	86.49	91.27	89.7	88.86	90.52	86.36	86.54	89.32	86.97	93.7	93.6	87.01	87.2	87.68	85.53	87.16
CPAT-AT	56.7	67.34	51.06	65.26	50.86	55.95	35.34	52.58	50.56	54.04	48.71	57.22	57.2	52.38	52.6	52.84	49.86	42.39
CPAT-EU	93.12	93.14	89.15	92.64	91.89	91.07	93.1	89.06	89.14	90.6	88.94	91.85	92	90.18	88.6	90.12	88.15	91
CPAT-PL	84	87.52	80.64	87.15	82.06	83.24	75	81.06	80.61	83.52	79.51	96.67	96.6	82.15	79.8	81.45	79.72	77.14
PLEK-HS	95.68	98.49	98.19	99.51	97.19	98.09	91.81	98.56	98.05	99.72	98.4	100	100	98.73	98.4	97.96	98.04	93.88
PLEK-AT	83.95	87.59	81.26	86.51	80.03	83.02	65.95	83.18	80.99	81.96	80.94	93.7	94	79.73	85.8	81.02	81.28	76.42
PLEK-EU	85.85	89.92	84.56	88.08	82.37	86.29	81.47	86.2	84.45	84.52	84.4	90.74	90.2	82.15	83.2	84.7	85.24	82.26
PLEK-PL	63.22	71.99	56.47	69.03	54.76	60.83	22.41	61.76	55.72	59.32	54.06	98.33	98.4	57.44	64.8	57.42	56.9	41.24
CPC2-HS	95.52	95.38	94.14	96.71	95.01	95.12	98.71	94.28	94.16	95.2	94.6	97.41	97.2	94.72	93.4	94.8	93.86	94.56
PP-HS	96.5	94.56	94.8	95.45	95.48	95.12	96.55	95.2	94.88	94.92	95.34	98.15	98	95.25	93.4	95.17	93.82	95.35
PP-AT	70.65	76.55	65.74	76.19	64.59	69.2	47.84	67.92	65.46	68.2	63.94	86.85	87.2	66.42	68	66.76	64.65	57.27
PP-EU	94.6	93.68	92.77	95.05	93.29	94.39	95.26	93.28	92.87	93.28	93.54	92.04	92.4	93.98	93.6	93.26	92.4	94.03
PP-PL	93.45	92.5	90.47	94.02	92.36	92.28	92.24	90.98	90.57	91.28	90.4	99.26	99.2	92.82	90.8	91.39	89.72	90.65
FL-HS	92.6	83	92.92	87.03	93.29	91.18	91.81	92.32	93.11	92.84	93.46	93.15	93.4	93.77	94.6	93.42	92.91	93.58
FL-AT	66.3	71.95	59.21	69.67	62.87	64.09	41.81	62.22	58.71	60.6	58.23	80.37	80.2	58.29	63	60.57	59.14	53.67
FL-EU	97.9	97.85	97.42	98.46	97.97	98.19	100	97.86	97.51	97.88	97.8	95.93	96.4	98.1	99	97.74	97.27	98.36
FL-PL	88.58	89.97	86.27	89.61	87.68	87.83	83.19	86.48	86.29	88	85.89	97.78	97.6	87.75	86.6	87.1	85.18	84.34
LD-HS	96.4	91.62	98.64	94.31	99.22	97.44	99.57	98.78	98.81	98.44	99.14	96.11	96.6	99.26	98.8	98.8	98.58	99.35
LD-AT	80.88	90.42	80.5	84.6	80.34	82.31	74.57	82.92	80.18	79.88	80.4	77.78	77.8	72.23	79.8	79.14	82.43	76.08
LD-EU	91.95	92.34	91.96	93.35	93.14	93.25	95.26	92.68	91.99	91.84	91.94	84.81	84.4	92.82	94.4	92.42	91.77	93.43
LD-PL	65.18	76.99	63.2	71.36	58.97	66.01	40.95	64.3	62.66	62.12	61.83	71.3	70.8	63.15	70	62.84	63.75	52.63
LAD-HS	98.9	98.87	98.78	99.22	98.75	98.87	97.84	98.9	98.82	98.16	98.77	99.63	99.6	99.37	99.4	99.12	98.45	98.75
LAD-HSp	95.65	91.11	96.64	93.78	96.1	95.64	98.71	96.56	96.79	95.68	96.14	93.33	93.2	96.09	96.8	96.93	96.13	97.73
MR-HS	95.68	95.99	94.81	95.9	95.79	96.1	95.69	95.82	94.87	94.64	95.74	95.19	95.6	96.41	97.6	95.22	94.79	96.44
LR-HS	95.95	96.97	96.52	97.15	96.88	97.22	97.84	97.1	96.62	96.12	95.8	98.33	98.2	97.89	98.4	96.89	96.68	97.41
CNIT-HS	97.55	99.49	98.02	98.97	98.6	98.68	97.41	98.66	98.07	97.68	98.6	99.63	99.6	99.05	98.8	98.31	97.96	97.78
CNIT-AT	74.6	79.47	70.51	79.58	71.92	74.27	57.33	71.86	70.35	70.92	70.31	87.22	87.8	75.08	74.2	71.66	70.29	63.51
CPP-HS	97.42	98.23	97.39	98.5	97.97	97.06	99.14	97.48	97.37	97.8	97.31	97.96	97.8	98.2	97.2	97.83	97.11	96.88
CPP-EU	95.75	95.89	94.76	96.46	96.1	95.72	98.71	94.54	94.8	94.56	94.74	87.04	87.4	95.04	94.8	95.32	94.43	95.83
LF-HS	96.2	93.81	95.04	96.06	97.19	95.47	98.71	95.06	95.06	96.28	94.83	99.63	99.6	95.46	94.6	95.65	94.6	95.7
LF-AT	72.12	75.06	68.67	77.33	69.89	71.25	52.59	70.82	68.23	71.2	69.31	80	79.8	69.27	71.2	70.2	68.1	61.85
LF-EU	95.75	95.42	94.66	96.56	97.19	95.95	98.71	94.7	94.69	95.36	94.46	88.89	89.2	94.83	94.6	95.27	94.05	96.28
LF-PL	92.02	79.37	90.59	84.42	92.51	88.85	93.1	90.82	90.65	92.88	90.63	98.89	99	92.08	89.8	91.26	90	90.43
RP-PL	90.12	91.72	86.76	91.34	89.55	88.88	85.34	86.88	86.76	89.04	86.89	96.11	96	88.17	84.8	87.39	85.8	86.75
LGC-HS	94.72	94.68	92.54	95.68	95.32	93.61	93.1	92.5	92.53	93.88	92.8	95.74	96	93.03	91.4	92.7	92.41	92.39
PLN-HS	96.3	96.41	96	96.57	96.72	96.97	99.14	96.04	96.07	96.72	96.37	96.48	96.2	97.36	97.2	96.52	95.79	96.7
PLN-AT	88.45	88.06	84.43	89.51	86.12	86.93	85.34	84.58	84.42	85.68	83.86	82.59	82	85.32	84.2	85.5	83.2	86.34
PLN-EU	94.72	94.84	93.95	96.11	95.94	95.44	96.55	93.98	93.99	94.12	94.31	85.56	85	94.3	93.8	94.68	93.51	95.65
PLN-PL	96.08	96.08	94.49	96.61	96.57	95.49	97.84	94.58	94.48	95.68	94.4	98.89	99	95.99	94	94.73	93.93	95.39
RS-HS	92.85	97.16	93.2	95.1	93.76	94.6	94.4	94.52	93.2	92.4	93.03	93.15	93	93.88	94	94.14	92.85	93.57
RS-AT	85.5	89.92	84.19	89.39	86.12	86.29	73.71	85.2	84.01	84.76	83.26	95.19	95.4	84.48	83.2	84.03	84.14	79.25
RS-EU	95.93	96.67	95.25	97.13	96.41	96.37	96.12	95.68	95.31	94.96	95.03	92.59	92.6	95.14	94.6	95.81	95.02	96.18
RS-PL	92.95	93.31	90.84	94.57	92.51	92.43	93.1	91.08	90.85	92.68	90.57	98.52	98.6	91.87	89.2	91.55	90.29	90.8
RS-HSp	92.62	96.84	94.39	95.52	95.16	95.3	95.26	95.78	94.51	93.56	94.89	95.93	95.8	94.19	94	95.09	94.33	94.69
LM-HS	96.28	97.75	97.71	99.5	98.6	98.24	99.14	97.78	97.72	98.96	97.91	100	100	97.99	97.2	97.78	97.8	96.43
LM-AT	81.12	83.54	77.13	84.55	78.32	80.44	72.84	78.12	76.94	80.28	75.66	93.52	93.6	78.04	76	78.06	76.46	73.36
LM-EU	89.55	91	89.28	92.98	91.11	90.96	95.26	90.04	89.28	90.36	88.69	68.89	69	88.7	87	90.13	88.85	91.06
LM-PL	92.35	80.69	89.75	86.96	92.04	89.3	92.24	90	90.08	92.12	90.06	98.52	98.6	91.24	88.2	90.62	89.05	89.96
DC-HS	98.65	99.39	98.75	99.46	99.22	98.71	99.57	99.02	98.79	98.68	98.63	99.26	99.2	99.47	99.4	98.87	98.72	98.69

## Sheet: F-Score
Models	Datasets
	CPAT-HS	CPC2-HS	LGC-HS	RNAC-HS	CPP-s-HS	CPP-HS	DC-HS	FL-HS	LAD-HS	LF-HS	LR-HS	MR-C-HS	MR-C500-HS	MR-T-HS	MR-T500-HS	PP-A-HS	PP-B-HS	PLN-HS
CPAT-HS	94.59	94.32	91.31	83.95	77.97	92.1	85.54	88.78	86.63	93.69	86	79.19	82.83	83.06	90.27	87.71	86.41	79.94
CPAT-AT	72.25	80.39	67.37	73.46	63	71.37	52.06	67.08	64.47	70.16	62.52	61.99	64.13	63.92	67.52	66.61	63.91	53.83
CPAT-EU	94.15	95.32	91.27	81.71	71.05	91.15	77.01	88.91	86.14	93.77	85.63	74.14	78.3	81.41	88.96	87.66	86.49	78.03
CPAT-PL	89.73	92.82	88.13	76.71	64.42	87.9	76.65	83.72	80.01	90.53	77.9	75.98	80.23	74.17	82.95	82.25	81.13	68.41
PLEK-HS	94.68	98.48	97.69	68.67	88.62	96.72	76.9	87.34	81.83	94.41	80.18	76	80.32	69.44	86.62	84.45	84.6	62.32
PLEK-AT	74.49	84.17	72.87	54.27	65.39	73.19	57.09	71.57	67.51	74.52	68.92	72.91	76.92	52.3	72.96	71.17	71.95	44.79
PLEK-EU	88.77	93.02	88.53	77.05	75.81	88.35	75.6	86.18	83.55	88.13	83.05	81.87	84.22	74.34	84.04	84.84	84.9	71.13
PLEK-PL	74.27	82.23	69.31	63.54	55.02	71.77	31.23	69.47	63.05	72.32	61.42	85.23	87.86	56.99	71.52	65.75	65.34	41.49
CPC2-HS	95.29	96.65	94.92	68.86	67.29	93.12	80.07	86.29	80.42	96.1	78.85	70.13	75.12	69.05	85.37	83.47	83.1	64.08
PP-HS	97.46	96.68	96.47	90.05	86.08	96.07	89.07	95.11	93.95	96.78	93.59	87.89	89.91	91.81	94.92	94.51	93.74	89.01
PP-AT	82.72	86.65	79.2	82.29	76.24	81.58	63.98	79.64	77.5	81.06	76.21	87.09	87.9	76.89	80.28	78.51	76.97	68.49
PP-EU	96.49	96.39	95.54	90.98	87.49	95.91	86.33	94.67	93.48	95.97	93.45	85.54	87.42	92.52	94.93	94.15	93.48	89.73
PP-PL	95.91	95.65	94.18	87.13	81.71	94.41	86.99	91.86	90.36	95.12	89.71	86.45	88.97	88.43	93.32	91.46	90.48	83.86
FL-HS	94.65	90	94.63	82.32	78.68	92.81	82.56	92.28	90.75	95.1	89.92	77.98	81.5	86.93	93.02	91.77	91.65	84.2
FL-AT	78.74	83.26	73.5	74.69	66.45	76.53	53.74	74.21	70.43	75.17	69.63	76.81	79.09	67.19	75	72.66	71.46	61.64
FL-EU	95.96	97.46	95.61	81.87	74.63	94.33	76.07	92.54	89.13	96.05	87.98	75.07	79.21	82.8	93.05	90.59	90.38	79.14
FL-PL	91.78	93.81	90.25	74.8	69.6	89.67	78.46	85.88	81.8	92.15	80.31	75.92	79.74	74	85.15	84.09	82.81	69.3
LD-HS	69.01	78.39	68.87	47.6	67.23	67.13	67.84	72.41	68.16	70.53	72.98	62.76	68.75	52.4	72.38	71.78	71.31	44.82
LD-AT	67.12	82.2	67.76	48.56	60.7	66.4	59.45	68.29	63.12	67.68	65.71	58.05	62.24	43.39	64.67	67.77	70.48	40.65
LD-EU	83	89.72	82.93	61.96	70.82	81.97	70.83	80.47	75.93	82.12	77	62.44	67.2	61.84	80.61	79.01	78.54	57.92
LD-PL	68.43	81.4	67.36	54.43	54.31	67.64	44.39	65.83	61.27	66.68	61.46	60.87	63.96	51.22	69.17	64.7	65.42	40.33
LAD-HS	98.59	98.96	98.54	71.45	88.41	97.82	87.48	89.69	84	97.57	82.19	74.62	79.24	72.52	89.47	86.5	86.34	67.34
LAD-HSp	96.93	94.82	97.26	89.59	87.13	96.15	88.76	96.15	95.01	96.9	94.34	84.78	86.86	92.25	96.7	95.75	95.07	90.67
MR-HS	96.12	97.15	95.54	89.02	81.11	95.24	85.38	94.98	93.52	96	93.71	86.1	88.35	91.67	96.54	94.16	93.5	88.36
LR-HS	95.94	97.45	95.96	87.9	77.53	94.84	81.8	94.99	93.37	96.2	92.12	86.06	88.87	91.29	95.81	94.38	93.74	86.87
CNIT-HS	96.98	99.04	97.71	81.12	87.66	97.27	81.44	92.99	89.34	96.29	88.39	78.43	83	82.68	93.38	90.42	90.25	78.28
CNIT-AT	84.6	88.02	81.95	78.07	70.71	83.6	65.84	79.97	77.49	82.45	76.67	79.09	82.21	75.96	81.63	79.48	78.4	65.83
CPP-HS	95.99	98.56	97.65	67.67	83.29	96.16	79.04	86.94	80.48	95.69	78.42	69.88	74.83	68.53	86.25	83.72	83.41	62.69
CPP-EU	95.81	96.88	95.22	73.22	75.49	94.12	79.24	88.57	83.32	95.07	81.8	66.95	71.64	73.74	88.27	85.89	85.55	69.37
LF-HS	96.1	95.88	95.27	80.29	69.53	93.69	79.93	91.18	87.41	97.15	85.97	75.35	79.74	80.36	91.05	89.3	88.92	77.13
LF-AT	82.93	85.4	80.43	79.02	71.51	81.69	61.31	80.06	76.75	82.87	77	71.76	74.72	74.42	80.91	78.81	77.4	67.01
LF-EU	95.75	96.62	94.7	83.2	72.82	93.85	76.59	92.04	88.74	95.99	87.61	70.69	75.15	83.07	92.02	90.28	89.69	80.5
LF-PL	93.37	87.54	93.03	71.05	65.2	89.71	76.6	87.67	83.19	94.79	81.63	74.37	78.7	74.79	86.02	85.66	85.05	71.27
RP-PL	92.5	94.77	91.02	76.75	66.63	90.08	74.44	86.56	82.2	92.21	81	74.09	77.99	75.23	84.29	84.39	83.32	71.92
LGC-HS	93.52	95.78	94.38	65.47	67.63	91.13	72	83.48	77.64	93.25	75.84	67.01	72.4	65.75	82.79	80.75	80.92	59.61
PLN-HS	94.75	96.53	94.53	81.5	69.39	92.4	73.72	91.66	88.62	94.69	87.82	73.28	77.64	82.28	92.05	90.56	89.81	78.48
PLN-AT	93.07	93.08	90.4	79.5	74.59	90.59	78.88	86.8	83.19	91.64	81.98	65.64	69.55	77.36	86.36	85.2	83.56	75.45
PLN-EU	95.83	96.55	95.12	81.22	77.65	94.5	77.91	91.54	87.45	95.59	86.53	66.96	70.89	81.26	91.6	89.51	88.66	78.8
PLN-PL	95.22	96.75	94.55	73.71	66.96	92.36	74.79	88.28	83.06	94.98	81.5	70.4	75.4	73.37	87.12	85.78	85.22	70.03
RS-HS	95.7	98.18	95.73	89.93	87.55	95.97	90.87	94.74	92.96	95.38	92.49	83.76	86.43	90.21	95.05	94.1	93.19	88.11
RS-AT	88.01	92.84	88.86	72.63	67.98	87.36	73.23	83.2	79.33	88.53	77.38	73.53	77.81	69.72	81.65	82.61	82.81	63.93
RS-EU	96.32	97.7	96.07	84.07	78.13	95.38	82.29	92.99	89.6	96.13	88.46	74.52	78.21	84.24	92.65	91.35	90.88	81.26
RS-PL	93.94	95.62	93.35	76.45	65.06	91.72	77.84	87.86	83.36	94.46	81.54	73.84	78.13	74.9	86.1	85.95	85.32	71.65
RS-HSp	95.33	97.95	96.13	89.13	84.49	95.93	88.4	95.23	93.19	96.02	92.99	83.75	86.7	89.33	94.66	94.27	93.68	87.5
LM-HS	94.86	97.64	96.76	72.91	72.73	94.77	77.31	88.68	83.65	96.49	82.01	72.58	77.34	72.25	87.88	86.46	86.45	68.11
LM-AT	88.93	90.74	86.39	79.6	69.67	87.39	80.09	83.5	80.32	89.04	78.24	76.11	79.86	76.03	82.43	82.33	81.11	70.47
LM-EU	92.32	94.41	92.48	81.09	71.52	91.59	80.22	89.41	85.78	93.64	84.27	60.54	64.19	79.1	87.35	87.96	87.2	77.52
LM-PL	93.65	88.42	92.79	72.72	65.09	90.09	77.4	87.37	83.02	94.25	81.31	73.99	78.19	74.61	85.55	85.51	84.71	71.32
DC-HS	97.75	99.32	98.67	69.21	84.02	97.16	81.2	88.62	82.07	97.24	80.27	70.95	76.07	70.27	87.58	84.76	85.01	64.78

## Sheet: MCC
Models	Datasets
	CPAT-HS	CPC2-HS	LGC-HS	RNAC-HS	CPP-s-HS	CPP-HS	DC-HS	FL-HS	LAD-HS	LF-HS	LR-HS	MR-C-HS	MR-C500-HS	MR-T-HS	MR-T500-HS	PP-A-HS	PP-B-HS	PLN-HS
CPAT-HS	89.7	85.18	84	77.94	51.7	85.23	69.87	78.3	75.63	88.34	71.7	61.05	63.38	75.87	81.39	75.43	73.12	73.64
CPAT-AT	62.54	63.73	57.77	66.27	43.62	61.49	45.55	53.68	51.7	60.85	46.37	36.95	36.87	55.69	55.07	51.64	48.64	46.94
CPAT-EU	88.45	86.96	83.03	74.99	31.01	82.65	48.87	77.78	74.14	88.16	70.35	50.25	52.31	73.5	78	74.75	72.51	71.44
CPAT-PL	81.44	82.07	79.43	67.78	11.19	77.89	54.36	68.62	63.32	83.53	54.93	54.89	57.39	62.76	67.39	64.85	62.95	58.07
PLEK-HS	89.27	95.51	95.35	58.94	76.48	93.5	48.64	73.9	65.76	88.76	57.64	55.91	58.5	58.02	72.33	67.47	67.82	51.94
PLEK-AT	43.94	49.69	40.6	34.4	17.1	42.07	0.91	35.86	33.46	44.86	28.81	47.63	48.66	26.48	38.89	35.77	37.91	22.56
PLEK-EU	78.44	81.05	78.39	68.3	48.15	77.73	48	72.36	69.75	77.5	65.58	66.34	66.88	63.03	68.41	69.72	69.67	61.83
PLEK-PL	58.87	62.38	53.82	49.09	10.45	55.32	1.57	46.89	40.14	58.51	33.05	73.35	74.99	39.25	49.28	41.55	41.02	23.91
CPC2-HS	90.55	90.41	89.94	58.48	13.48	86.28	57.47	71.27	62.32	92.3	53.73	41.75	44.01	56.47	69.23	64.88	64	54.39
PP-HS	94.99	90.79	93.12	86.41	70.82	92.37	77.39	90.22	88.88	93.75	87	78.22	79.3	88.41	90.05	88.96	87.47	85.72
PP-AT	73.68	72.2	69.62	76.97	62.76	72.47	53.41	68.31	67.29	71.83	63.47	77.13	76.01	71	69.96	66.51	64.72	63.1
PP-EU	93.2	90.19	91.49	87.65	73.98	92.13	71.37	89.54	88.18	92.3	86.89	73.49	73.88	89.42	90.04	88.43	87.13	86.59
PP-PL	92.15	88.32	89.09	82.39	60.76	89.35	72.95	83.9	82.39	90.94	79.27	75.76	77.48	83.58	87.13	82.94	81.12	78.88
FL-HS	89.61	76.39	89.51	75.61	53.26	86.18	62.8	84.56	82.85	90.54	79.3	58.55	60.22	81.49	85.85	83.29	83.09	79.49
FL-AT	67.67	66.49	62.2	66.67	36.72	64.59	31.27	59.98	56.5	65.04	52.07	57.55	57.62	57.71	61.22	57.7	56.19	53.1
FL-EU	91.83	92.45	91.12	75.97	42.79	88.71	47.7	84.78	79.81	92.03	75.18	52.79	54.83	76.26	85.91	80.71	80.23	73.87
FL-PL	84.33	83.67	81.68	65.33	27.39	80.18	54.71	71.57	65.64	85.35	58.45	55.02	56.37	62.65	69.84	67.21	64.74	59.54
LD-HS	22.04	13.63	21.56	22.57	10.66	16.09	15.84	36.1	33.82	29	38.15	17.66	20.8	29.92	35.99	33.89	32.11	26.8
LD-AT	22.77	38.1	25.26	23.33	-5.32	21.43	-2	25.43	20.87	25.43	17.98	8.76	6.47	6.44	14.48	26.25	32.91	14.1
LD-EU	63.83	68.08	63.66	47.93	29.94	62.23	29.76	57.74	52.48	61.76	48.92	19.97	20.49	45.04	58.1	54.1	52.94	45.91
LD-PL	40.03	51.13	39.06	34.16	0.79	37.99	-2.62	33.28	28.05	38.28	22.46	22.61	20.68	26.72	37.61	31.48	32.65	17.3
LAD-HS	97.18	96.94	97.08	62.56	76.22	95.69	74.09	78.94	70.21	95.13	62.51	52.87	55.72	62.52	78.56	72.2	71.74	59.54
LAD-HSp	93.98	86.35	94.57	85.73	73.18	92.48	76.96	92.26	90.8	93.91	88.52	72.01	72.58	89.05	93.4	91.43	90.06	87.98
MR-HS	92.28	91.82	91.15	85.05	59.41	90.58	69.29	89.89	88.06	92.16	87.23	74.6	75.83	88.25	93.02	88.2	86.85	84.97
LR-HS	91.88	92.53	91.87	83.67	50.59	89.73	61.38	89.85	87.74	92.4	83.87	74.88	77.12	87.8	91.53	88.59	87.26	83.2
CNIT-HS	93.93	97.13	95.4	75.09	74.59	94.61	60.45	85.76	80.26	92.52	76.15	60.68	64.59	76.26	86.58	80.41	80.02	72.72
CNIT-AT	74.98	73.3	71.79	69.89	40.43	73.06	41.94	65.36	63.03	72.7	58	60.96	62.58	66.32	67.73	64.25	62.64	56.04
CPP-HS	91.89	95.76	95.31	57.32	64.85	92.42	55.07	72.89	62.89	91.29	52.99	41.29	43.33	56.57	71.34	65.8	64.97	53.16
CPP-EU	91.63	91	90.49	64.27	44.88	88.31	55.43	76.3	68.28	90.21	60.96	32.9	34.3	63.24	75.63	70.41	69.61	61.39
LF-HS	92.2	88.51	90.56	73.51	24.47	87.46	57.13	81.92	76.36	94.38	70.57	54.42	56.97	72.52	81.65	77.87	77.05	70.95
LF-AT	72.81	69.67	69.62	71.64	44.35	70.77	35.07	66.52	62.9	73.54	59.8	46.42	46.43	65.38	68.4	63.79	62.04	58.42
LF-EU	91.5	90.3	89.4	77.41	36.95	87.76	48.58	83.76	78.92	92.05	74.2	42.28	44.21	76.19	83.73	79.98	78.74	75.19
LF-PL	86.96	71.68	86.54	59.68	2.29	80	47.77	74.65	67.99	89.87	60.69	52.07	54.17	64.24	71.08	70.04	68.83	62.8
RP-PL	85.49	85.86	83.24	68.17	14.19	80.79	43.28	73.02	66.39	85.16	59.87	50.68	51.64	64.47	68.4	67.83	65.77	63.19
LGC-HS	86.9	87.85	89.04	53.54	15.23	82.25	34.05	64.92	56.3	86.41	45.71	32.86	35.35	51.2	63.39	58.43	58.84	47.98
PLN-HS	89.37	89.77	88.94	75.18	23.81	84.78	40.48	82.9	78.72	89.24	74.69	48.95	50.78	75.45	83.73	80.58	78.96	72.77
PLN-AT	87.26	82.54	82.78	71.75	43.47	82.51	55.05	74.38	68.99	85.08	63.21	30.42	30.2	67.49	73.49	70.29	67.26	67.74
PLN-EU	91.77	90.26	90.38	74.75	50.76	89.11	51.54	82.74	76.41	91.36	71.8	33.21	32.92	73.61	82.9	78.33	76.55	73
PLN-PL	90.36	90.52	89.11	64.96	10.03	84.7	43.24	75.66	67.75	89.89	60.24	42.95	45.39	62.9	73.12	70.14	68.87	62.11
RS-HS	91.81	94.78	91.82	86.24	74.07	92.23	81.28	89.5	87.12	91.22	84.89	70.05	71.63	86.12	90.22	88.2	86.43	84.48
RS-AT	76.82	80.42	79.33	62.32	22.32	75.5	46.12	65.66	60.82	78.32	51.92	49.26	51.12	56.09	62.65	64.65	65.11	51.98
RS-EU	92.68	93.38	92.23	78.63	52.08	90.86	62.24	85.72	80.57	92.39	76.04	51.13	52.05	77.85	85.08	82.25	81.28	76.11
RS-PL	88.02	87.87	87.19	68.2	1.16	83.64	51.08	75.04	68.32	89.18	60.5	50.77	52.6	64.38	71.39	70.68	69.39	63.33
RS-HSp	91.07	94.11	92.47	85.18	67.24	92.06	75.92	90.41	87.46	92.36	85.76	70.22	72.21	84.89	89.41	88.45	87.28	83.76
LM-HS	89.61	92.99	93.48	64.56	37.07	89.61	50.66	76.67	69.31	92.92	61.88	48.55	51.09	61.78	74.9	71.89	71.87	59.94
LM-AT	81.06	78.46	77.5	71.8	32.85	78.11	64.86	69.7	65.54	81.84	58.04	54.66	56.23	65.93	68.44	66.86	64.82	61.15
LM-EU	85.25	85.07	85.69	74.2	32.81	83.6	57.19	78.67	73.4	87.94	67.26	23.31	23.26	70.1	74.8	75.41	73.96	70.81
LM-PL	87.51	73.29	86.23	62.2	2.23	80.72	49.94	74.11	67.67	88.85	60.01	51.11	52.76	63.88	70.34	69.8	68.22	62.79
DC-HS	95.47	97.98	97.33	59.65	66.77	94.39	60.42	76.7	66.41	94.44	57.93	44.43	47.36	59.4	74.57	68.35	68.86	56.32
