# Supplementary material for: A large-scale benchmark study of tools for the classification of protein-coding and non-coding RNAs
Source: Nucleic Acids Res. 2022 Nov 24;50(21):12094–111. doi: 10.1093/nar/gkac1092 (PMC9757047; doi:10.1093/nar/gkac1092)
Supplement: gkac1092_Supplemental_Files [file gkac1092_supplemental_files.zip › Supplementary File 3.xlsx]

## Sheet: Accuracy
Models	Datasets
	CPC2-AT	RNAC-AT	FL-AT	PP-AT	PLN-AT
CPAT-HS	96.09	90.8	77.63	88.64	91.9
CPAT-AT	97.91	95.56	63.33	87.33	95.21
CPAT-EU	96.88	93.07	78.67	90.74	93.2
CPAT-PL	96	91.08	74.9	89.55	92.73
PLEK-HS	69.03	54.82	86.09	70.46	63.9
PLEK-AT	94.57	88.39	77.08	88.27	85.98
PLEK-EU	96.81	95.22	55.28	80.64	93.62
PLEK-PL	92.72	83.37	78.8	85.69	84.95
CPC2-HS	96.35	91.46	81.83	92.87	92.12
PP-HS	97.15	83.55	85.73	88.82	86.56
PP-AT	98.19	93.03	66.23	87.07	94.46
PP-EU	99.42	95.96	70.33	92	95.1
PP-PL	96.18	86.84	88.04	90.58	88.87
FL-HS	94.75	96.47	60.81	91.49	94.16
FL-AT	99.15	98.16	61.2	90.95	95.39
FL-EU	97.97	96.11	80.82	95.61	92.93
FL-PL	95.53	90.17	82.17	91.86	92.24
LD-HS	74.24	69.73	71.97	76.77	53.98
LD-AT	96.47	93.45	64.39	84.43	90.74
LD-EU	91.14	86.25	73.24	85.88	79.53
LD-PL	90.59	83.37	81.52	83.96	80.72
LAD-HS	97.39	90.23	84.35	92.21	90.4
LAD-HSp	94.43	95.01	50.3	88.13	94.15
MR-HS	95.81	94.59	55.72	85.81	92.82
LR-HS	96.63	94.53	63.51	89.25	92.92
CNIT-HS	91.9	83.17	87.91	87.35	86.28
CNIT-AT	97.94	94.23	64.78	90.46	94.8
CPP-HS	93.24	85.21	89.15	89.92	85.34
CPP-EU	99.19	98.09	77.6	95.3	94.82
LF-HS	94.66	88.48	81.65	91.4	91.62
LF-AT	98.5	95.86	65.48	92.07	95.52
LF-EU	98.42	97.39	80.17	95.77	93.74
LF-PL	92.77	88.3	70.62	91.54	91.52
RP-PL	95.33	89.37	84.17	91.51	91.23
LGC-HS	96.03	91.14	79.63	91.65	91.35
PLN-HS	95.38	90.55	83.55	91.26	88.99
PLN-AT	98.22	94.8	79.89	93.57	93.84
PLN-EU	99.14	97.98	77.47	94.91	94.98
PLN-PL	95.1	88.68	88.81	91.89	89.22
RS-HS	97.93	96.99	54.89	85.53	95.77
RS-AT	98.97	95.74	66.23	91.02	95.59
RS-EU	99.03	97.49	69.87	93.73	95.52
RS-PL	95.48	89.46	82.25	91.84	91.95
RS-HSp	95.09	97.26	45.68	78.47	95.57
LM-HS	93.44	84.4	86.3	89.13	88.46
LM-AT	97.89	94.2	68.62	90.69	95.02
LM-EU	98.51	97.36	74.23	94.15	95.05
LM-PL	93.95	89.62	74.02	92.01	92.03
DC-HS	95.48	88.53	89.85	91.73	90.19

## Sheet: Precision
Models	Datasets
	CPC2-AT	RNAC-AT	FL-AT	PP-AT	PLN-AT
CPAT-HS	85.31	21.66	100	88.21	28.6
CPAT-AT	92.96	36.42	100	93.41	38.33
CPAT-EU	88.18	26.86	100	91.2	32.02
CPAT-PL	84.84	22.18	100	88.84	32.38
PLEK-HS	41.07	5.33	100	64.23	8.84
PLEK-AT	81.32	17.97	100	86.14	16.05
PLEK-EU	91.72	34.6	100	91.25	24.87
PLEK-PL	75.05	13.27	100	81.97	18.67
CPC2-HS	85.69	22.95	100	90.02	30.58
PP-HS	89.03	13.06	100	84.18	21.59
PP-AT	92.47	26.74	100	90.55	36.35
PP-EU	98.52	38.65	100	94.85	39.99
PP-PL	84.98	16.19	100	85.99	25.52
FL-HS	92.83	39.31	100	96.08	33.3
FL-AT	96.41	58.14	100	97.64	38.4
FL-EU	91.71	39.56	100	95.6	30.17
FL-PL	83.6	20.19	100	88.42	32
LD-HS	44.92	6.71	100	74.07	5.34
LD-AT	88.54	27.65	100	90.77	18.5
LD-EU	72.6	15.11	100	85.88	10.24
LD-PL	71.64	12.97	100	82.18	14.63
LAD-HS	89.29	20.65	100	89.37	25.75
LAD-HSp	94.55	27.04	100	95.08	31.21
MR-HS	89.39	31.25	100	91.66	24.48
LR-HS	91.14	31.34	100	92.96	27.09
CNIT-HS	72.8	13.13	100	82.17	19.86
CNIT-AT	91.6	30.61	100	91.89	36.51
CPP-HS	76.31	14.67	100	84.65	19.11
CPP-EU	97.61	57.17	100	97.96	37.33
LF-HS	82.65	15.31	100	87.21	30.72
LF-AT	96.35	36.58	100	95.36	41.83
LF-EU	94.69	49.35	100	97.26	32.52
LF-PL	80.25	13.02	100	87.67	31.24
RP-PL	82.43	19.31	100	88	30.37
LGC-HS	84.81	22.3	100	89.76	27.6
PLN-HS	84.24	20.5	100	88.77	22.89
PLN-AT	93.37	32.83	100	93.63	33.53
PLN-EU	97.19	55.7	100	97.56	38.13
PLN-PL	81.53	18.35	100	87.46	26.2
RS-HS	97.73	45.8	100	95.28	42.2
RS-AT	95.47	37.41	100	93.74	42.63
RS-EU	97.97	50.33	100	96.57	41.98
RS-PL	82.78	19.44	100	88.12	32.41
RS-HSp	96.62	47.86	100	94.48	38.29
LM-HS	76.72	14.02	100	83.77	24.7
LM-AT	91.11	30.48	100	92.76	39.66
LM-EU	95.26	49.03	100	96.92	39.54
LM-PL	82.32	17.35	100	88.67	32.49
DC-HS	82.86	18.15	100	87.45	26.03

## Sheet: Recall
Models	Datasets
	CPC2-AT	RNAC-AT	FL-AT	PP-AT	PLN-AT
CPAT-HS	98.91	100	77.63	89.2	73.34
CPAT-AT	97.74	100	63.33	80.32	39.73
CPAT-EU	98.78	100	78.67	90.18	67.81
CPAT-PL	99.2	100	74.9	90.46	81.18
PLEK-HS	99.69	100	86.09	92.38	89.69
PLEK-AT	97.2	100	77.08	91.23	62.21
PLEK-EU	93.69	99.01	55.28	67.77	32.34
PLEK-PL	99.3	100	78.8	91.51	86.33
CPC2-HS	99.77	100	81.83	96.43	81.93
PP-HS	98.99	96.7	85.73	95.6	94.25
PP-AT	99.77	100	66.23	82.77	57.88
PP-EU	98.81	100	70.33	88.82	53.55
PP-PL	99.97	100	88.04	96.96	98.13
FL-HS	82.04	71.62	60.81	86.51	51.01
FL-AT	99.79	99.01	61.2	83.92	32.26
FL-EU	99.58	100	80.82	95.63	63.18
FL-PL	98.68	97.03	82.17	96.33	89.84
LD-HS	85.26	84.49	71.97	82.38	65.27
LD-AT	96.08	97.36	64.39	76.65	41.08
LD-EU	94.71	95.38	73.24	85.88	55.41
LD-PL	93.41	97.03	81.52	86.72	82.6
LAD-HS	99.92	100	84.35	95.81	78.94
LAD-HSp	78.77	56.77	50.3	80.43	42.79
MR-HS	91.44	94.06	55.72	78.78	41.3
LR-HS	93.46	96.7	63.51	84.94	49.22
CNIT-HS	99.77	100	87.91	95.39	84.17
CNIT-AT	99.61	100	64.78	88.75	46.9
CPP-HS	99.64	100	89.15	97.52	86.48
CPP-EU	98.65	100	77.6	92.52	50.41
LF-HS	95.3	77.89	81.65	97.03	93.2
LF-AT	96.73	85.48	65.48	88.43	40.93
LF-EU	98.21	100	80.17	94.2	57.8
LF-PL	88.27	63.37	70.62	96.68	99.55
RP-PL	99.61	100	84.17	96.12	98.36
LGC-HS	99.4	100	79.63	94.02	76.4
PLN-HS	96.7	94.39	83.55	94.48	78.19
PLN-AT	98.75	100	79.89	93.5	60.72
PLN-EU	98.88	100	77.47	92.14	48.1
PLN-PL	99.92	100	88.81	97.8	98.58
RS-HS	92.55	99.01	54.89	74.76	25.84
RS-AT	100	100	66.23	87.91	41.22
RS-EU	97.53	99.67	69.87	90.67	42.2
RS-PL	99.84	100	82.25	96.71	100
RS-HSp	80.07	88.78	45.68	60.47	24.05
LM-HS	99.92	100	86.3	97.06	97.16
LM-AT	100	100	68.62	88.26	55.56
LM-EU	97.98	99.67	74.23	91.19	53.47
LM-PL	91.69	81.85	74.02	96.33	98.81
DC-HS	99.71	100	89.85	97.45	83.72

## Sheet: F-score
Models	Datasets
	CPC2-AT	RNAC-AT	FL-AT	PP-AT	PLN-AT
CPAT-HS	91.61	35.61	87.41	88.7	41.16
CPAT-AT	95.29	53.39	77.55	86.37	39.02
CPAT-EU	93.18	42.35	88.06	90.69	43.5
CPAT-PL	91.46	36.31	85.65	89.64	46.29
PLEK-HS	58.17	10.12	92.52	75.77	16.1
PLEK-AT	88.56	30.47	87.06	88.61	25.52
PLEK-EU	92.69	51.28	71.2	77.78	28.12
PLEK-PL	85.49	23.42	88.14	86.47	30.7
CPC2-HS	92.19	37.34	90.01	93.12	44.54
PP-HS	93.74	23.02	92.31	89.53	35.13
PP-AT	95.98	42.2	79.69	86.49	44.66
PP-EU	98.67	55.75	82.58	91.73	45.79
PP-PL	91.87	27.87	93.64	91.15	40.51
FL-HS	87.1	50.76	75.63	91.04	40.29
FL-AT	98.07	73.26	75.93	90.26	35.06
FL-EU	95.48	56.69	89.39	95.61	40.84
FL-PL	90.51	33.43	90.21	92.2	47.19
LD-HS	58.84	12.43	83.7	78.01	9.87
LD-AT	92.16	43.07	78.34	83.12	25.51
LD-EU	82.19	26.08	84.55	85.88	17.29
LD-PL	81.09	22.89	89.82	84.39	24.85
LAD-HS	94.3	34.24	91.51	92.48	38.83
LAD-HSp	85.94	36.63	66.93	87.14	36.09
MR-HS	90.4	46.91	71.57	84.74	30.74
LR-HS	92.29	47.33	77.68	88.77	34.94
CNIT-HS	84.18	23.21	93.56	88.29	32.14
CNIT-AT	95.44	46.87	78.63	90.29	41.06
CPP-HS	86.43	25.59	94.26	90.63	31.3
CPP-EU	98.13	72.75	87.39	95.16	42.9
LF-HS	88.52	25.6	89.9	91.86	46.21
LF-AT	96.54	51.24	79.14	91.77	41.37
LF-EU	96.42	66.09	88.99	95.7	41.62
LF-PL	84.07	21.6	82.78	91.95	47.56
RP-PL	90.21	32.37	91.4	91.88	46.41
LGC-HS	91.53	36.46	88.66	91.84	40.56
PLN-HS	90.04	33.69	91.04	91.53	35.41
PLN-AT	95.99	49.43	88.82	93.56	43.2
PLN-EU	98.03	71.55	87.31	94.77	42.54
PLN-PL	89.8	31.01	94.08	92.34	41.39
RS-HS	95.07	62.63	70.88	83.78	32.05
RS-AT	97.68	54.45	79.69	90.73	41.91
RS-EU	97.75	66.89	82.26	93.53	42.09
RS-PL	90.52	32.55	90.26	92.22	48.96
RS-HSp	87.57	62.2	62.71	73.74	29.54
LM-HS	86.8	24.59	92.64	89.93	39.39
LM-AT	95.35	46.72	81.39	90.45	46.28
LM-EU	96.6	65.72	85.21	93.97	45.46
LM-PL	86.75	28.64	85.07	92.34	48.9
DC-HS	90.51	30.73	94.65	92.18	39.71

## Sheet: MCC
Models	Datasets
	CPC2-AT	RNAC-AT	FL-AT	PP-AT	PLN-AT
CPAT-HS	89.49	44.29	0	77.29	42.57
CPAT-AT	94	58.96	0	75.4	36.53
CPAT-EU	91.41	49.95	0	81.48	43.61
CPAT-PL	89.33	44.89	0	79.11	48.46
PLEK-HS	49.67	16.91	0	45.54	20.75
PLEK-AT	85.62	39.79	0	76.68	26.55
PLEK-EU	90.66	57.05	0	63.41	25.07
PLEK-PL	82.16	33.17	0	71.86	35.83
CPC2-HS	90.27	45.76	0	85.96	47.11
PP-HS	92.12	32.18	0	78.35	41.43
PP-AT	94.93	49.83	0	74.41	43.16
PP-EU	98.3	60.87	0	84.16	43.78
PP-PL	89.89	37.43	0	81.83	46.94
FL-HS	84.08	51.48	0	83.39	38.31
FL-AT	97.56	75.14	0	82.72	32.83
FL-EU	94.31	61.63	0	91.23	40.5
FL-PL	88.13	41.83	0	84.05	50.93
LD-HS	47.24	18.17	0	53.89	7.25
LD-AT	90.01	50.01	0	69.71	23.27
LD-EU	77.63	34.9	0	71.76	17.02
LD-PL	76.14	32.11	0	68.02	29.51
LAD-HS	92.87	43.11	0	84.63	41.63
LAD-HSp	83.04	36.96	0	77.19	33.56
MR-HS	87.73	52.5	0	72.34	28.25
LR-HS	90.14	53.37	0	78.8	33.11
CNIT-HS	80.68	32.96	0	75.68	36.73
CNIT-AT	94.25	53.66	0	80.96	38.71
CPP-HS	83.32	35.28	0	80.77	36.42
CPP-EU	97.61	74.87	0	90.74	40.75
LF-HS	85.44	31.27	0	83.33	50.78
LF-AT	95.59	54.35	0	84.35	39.05
LF-EU	95.44	69.3	0	91.59	40.38
LF-PL	79.56	25.01	0	83.53	53.23
RP-PL	87.85	41.48	0	83.37	52.02
LGC-HS	89.43	45.02	0	83.39	42.63
PLN-HS	87.41	41.54	0	82.69	38.5
PLN-AT	94.91	55.74	0	87.14	42.22
PLN-EU	97.49	73.85	0	89.97	40.24
PLN-PL	87.39	40.28	0	84.37	47.8
RS-HS	93.81	66.27	0	72.77	30.96
RS-AT	97.07	59.81	0	82.19	39.63
RS-EU	97.13	69.9	0	87.62	39.75
RS-PL	88.25	41.63	0	84.08	54.5
RS-HSp	85.12	64.05	0	61.03	28.17
LM-HS	83.81	34.32	0	79.26	45.77
LM-AT	94.16	53.54	0	81.47	44.43
LM-EU	95.66	68.94	0	88.45	43.46
LM-PL	83.05	34.73	0	84.34	54.2
DC-HS	88.22	40.02	0	84.02	43.33
