# Supplementary material for: A large-scale benchmark study of tools for the classification of protein-coding and non-coding RNAs
Source: Nucleic Acids Res. 2022 Nov 24;50(21):12094–111. doi: 10.1093/nar/gkac1092 (PMC9757047; doi:10.1093/nar/gkac1092)
Supplement: gkac1092_Supplemental_Files [file gkac1092_supplemental_files.zip › Supplementary File 4.xlsx]

## Sheet: Accuracy
Models	Datasets
	CNIT-AC	CNIT-DR	CNIT-GAG	CNIT-GG	CNIT-MAM	CNIT-MM	CNIT-PT	CNIT-PA	CNIT-XT	CNIT-CE	CPC2-DM	CPC2-MM	CPC2-CE	CPC2-DR	LGC-CE	LGC-DR	LGC-MM	PLEK-BT	PLEK-DR	PLEK-GG	PLEK-MAM	PLEK-PT	PLEK-PA	PLEK-SS	PLEK-XT	PLEK-MM	RNAC-CE	RNAC-MM	CPP-sDM	CPP-DM	CPP-DR	CPP-sDR	CPP-MM	CPP-sMM	FL-CE	FL-GAG	FL-BT	FL-DM	FL-MD	FL-PA	FL-OA	FL-RN	FL-DR	FL-MM	LAD-MM	LF-CE	LF-GAG	LF-MM	LF-DR
CPAT-HS	98.61	97.06	99.37	97.44	98.36	97.64	98.38	97.91	98.3	97.6	90.38	96.07	98.73	92.36	95.26	86.8	90.62	98.64	98.34	96.3	97.54	96.94	97.68	98.34	97.79	90.28	93.53	93.18	72.97	96.02	92.24	68.09	94.82	75.08	79.3	85.54	98.32	61.32	86.7	86.5	87.78	72.56	83.38	91.06	89.52	94.56	79.19	87.39	84.61
CPAT-AT	99.68	95.97	99.92	99.5	99.63	95.28	99.7	99.62	99.76	97.58	81.3	84.7	99.02	85.69	95.63	76.47	69.73	99.6	99.11	99.21	98.99	96.42	98.84	98.44	99.64	68.71	97.16	91.11	65.22	93.27	86.96	64.26	83.94	64.73	69.31	52.64	89.16	47.52	62.28	58.7	66.16	42.74	61.72	81.13	73.3	94.8	62.81	66.61	75.34
CPAT-EU	96.98	96.73	96.43	95.21	96.55	95.91	95.76	95.75	97.05	98.32	89.22	95.89	99.16	91.97	96.5	88.39	91.76	97.52	97.53	92.87	96.49	96.87	94.38	97.39	96.48	91.82	96.22	91.38	67.98	95.59	92.41	56.71	94.5	65.93	76.18	87.02	98.64	76.64	88.98	89.12	88.82	76.54	86.7	90.66	89.2	95.78	79.13	88.75	85.46
CPAT-PL	98.29	96.64	98.64	96.78	97.63	96.68	98.3	97.3	97.98	96.08	87.8	92.98	98.45	91.3	95.17	88.08	86.19	97.05	97.16	95.36	95.48	96.87	97.44	95.88	97.32	86.43	92.76	88.72	50	94.63	91.62	46.22	92.33	53.52	75.39	82.64	97.44	58.18	84.66	84.32	89.16	77.54	86.14	87.19	82.63	94.35	73.81	82.5	84.48
PLEK-HS	87.64	87.69	90.22	87.83	89.37	87.72	91.16	90.45	83.91	65.78	84.59	91.72	86.51	89.8	75.48	87.47	88.54	94.82	91.29	83.92	85.88	91.95	98.26	85.87	94.62	88.85	54.32	74.31	52.36	84.72	89.67	68.66	89.88	69.45	88.75	93.94	97.8	59.72	95.16	96.82	95.48	91.2	86.88	76.6	76.94	74.56	83.38	80.25	74.92
PLEK-AT	72.79	79.93	69.21	59.21	62.01	72.86	62.67	61.12	61.45	89.85	80.78	80.07	95.99	82.08	87.83	78.89	71.47	62.93	79.86	55.24	61.4	76.68	62.72	64.45	63.77	70.02	80.5	66.45	52.36	89.73	82.3	62.01	73.97	54.23	79.79	88.1	96.82	69	80.56	88.42	76.28	83.28	83.08	66.17	67.71	86.69	75.04	67.17	74.34
PLEK-EU	93.84	93.34	95.26	91.85	93.19	91.75	92.56	92.83	90.72	97.86	94.24	89.1	98.5	81.48	95.42	70.36	86.42	95.35	97.75	89.24	94.2	94.92	94.89	94.12	94.13	86.08	96.63	86.71	80.45	97.31	84.04	61.67	89.51	74.86	64.66	74.8	83.58	54.56	81.76	83.82	73.82	62.96	47.92	84.79	83.34	94.74	81.11	83.64	68.74
PLEK-PL	96.38	88.03	96.43	92.61	93.93	92.04	95.25	93.24	91.76	87.49	83.28	81.69	95.06	84.38	87.12	78.92	68.17	91.68	88.08	90.56	90.56	92.87	90.75	89.88	90.98	67.31	77.54	82.09	47.24	89.95	85.94	53.33	80.69	49.02	82.82	65.08	88.54	72.86	66.34	70.96	69.68	64.9	76.92	73.61	67.51	86.72	74.18	62.61	75.15
CPC2-HS	96.5	96.93	97.12	94.75	95.88	96.81	96.55	95.72	97.09	97.64	94.15	95.72	99.07	93.65	96.72	92.68	94.35	96.01	96.67	91.65	94.64	96.19	95.15	95.09	96.71	94.59	93.5	82.8	55.91	96.65	93.71	51.18	95.63	57.42	79.55	96.02	99.32	75.4	95.36	95.82	97.3	90.62	94.44	85.89	83.24	95.32	84.44	86.11	83.91
PP-HS	96.94	93.93	97.69	97.47	98.18	97.78	97.86	97.97	96.36	96.86	97.6	97.57	94.41	96.69	87.65	93.8	96.4	99.19	95.82	95.57	99.08	98.66	99.24	99.03	98.39	96.56	76.25	93.99	72.31	96.14	94.21	76.32	97.13	85.92	88.81	95.44	99.04	70.34	94.44	91.62	96.82	68.88	94.62	93.69	94.44	87.36	90.69	94.25	89.01
PP-AT	99.63	96.71	99.51	99.52	99.56	96.96	99.58	99.56	99.68	98.11	92.66	91.4	99.19	90.01	95.08	82.48	83.44	99.17	99.21	98.98	99.57	99.25	99.87	99.31	99.95	80.88	93.72	93.58	75.59	96.78	90.04	73.06	90.58	77.74	72.42	74.04	95.24	57.7	74.32	73.86	83.7	50.32	73	87.71	83.56	94.98	76.45	78.81	81.68
PP-EU	98.79	97.57	98.94	98.23	98.77	98.52	98.19	98.59	99.08	99.18	97.8	98.09	99.63	93.1	97.43	89.28	94.93	96.6	99.09	96.72	99.47	98.6	99.18	99.19	99.72	96.21	97.7	95.89	88.19	98.71	93.14	80.27	97.74	89.11	70.65	91.28	98.78	62.06	90.74	89.5	91.14	62.48	85.86	95.06	95.07	96.99	87.03	94.83	88.4
PP-PL	98.23	96.61	98.82	97.65	98.3	98.27	98.49	98.08	97.86	95.85	97	97.54	98.36	95.64	91.95	92.73	93.9	94.27	92.29	96.22	97.69	97.23	93.75	98.25	98.93	95.22	84.6	93.13	67.32	97.29	94.47	72.6	96.99	82.02	85.45	94.24	98.92	71.4	92.76	91.6	95.8	73.44	93.52	92.33	91.98	91.25	86.93	92.03	89.22
FL-HS	98.28	97.02	98.27	96.62	97.55	97.59	97.03	97.13	98.49	96.41	87.4	88.85	80.92	86.73	92.51	86.08	93.52	98.15	98.31	94.91	97.76	97.04	96.81	97.77	98.07	93.91	96.61	90.78	74.41	94.64	88.87	70.24	92.45	78.01	66.22	89.3	98.04	62.72	87.78	88.84	86.74	67.4	80.6	93.06	91.93	92.19	83.64	91.75	84.62
FL-AT	99.45	95.88	98.52	98.26	98.55	95.42	98.41	98.51	99.65	98.91	86.26	87.35	99.21	85.69	96.56	78.33	76.12	98.95	98.71	97.62	98.45	98.86	98.44	98.17	99.45	75.47	96.67	90.74	62.73	94.61	87.76	64.26	86.73	66.25	70.56	64.16	89.2	61.16	67.68	69.5	74.86	49.3	65.84	84.5	77.96	95.87	68.62	72.61	77.34
FL-EU	96.35	96.67	95.63	93.33	94.99	95.86	93.98	94.31	96.43	99.79	97.6	96.49	99.79	92.82	97.99	90.45	95.12	96.19	97.36	90.48	95.73	96.16	95.1	96.4	96.21	95.61	97.25	91.76	80.71	98.51	93.46	65.05	96.06	71.67	77.47	96.38	99.14	69.86	95.42	96.06	95.62	81.58	90.14	91.9	91.31	97.45	91.48	93.08	87.64
FL-PL	96.81	96.36	96.4	95.26	96.25	95.92	96.62	95.69	96.71	95.93	92.97	93.49	96.33	92.15	94.49	90.1	89.43	96.53	96.33	93.28	94.51	95.86	95.57	94.9	96.43	89.32	90.17	87.61	54.72	95.51	92.42	51.07	92.92	58.13	80.77	88.22	98.32	73.4	89.42	88.74	91.64	82.22	91	87.83	84.55	94.01	77.84	85.42	86.19
LD-HS	20.81	26.66	20.57	20.39	18.96	21.86	16.12	19.97	19.02	95.17	63.65	56.28	87.13	47.68	85.67	58.78	58.56	29.71	29.92	19.66	36.44	62.28	22.41	45.41	22.08	58.45	87.73	40.23	50.39	52.88	51.92	55.02	47.45	55.25	70.74	94.52	98.62	92.54	94.56	94.24	86.42	90.38	91.9	46.41	55.65	84.19	71.76	61.89	59.26
LD-AT	68.31	76.97	56.51	42.19	46.68	46.05	43.88	45.76	59.83	93.33	67.56	64.58	95.36	74.95	88.05	72.9	62.62	48.79	75.74	40.97	54.42	74.72	51.91	56.06	61.51	61.04	85.34	52.98	54.99	50.32	78.03	59.19	57.75	51.19	77.74	83.6	93.5	90.58	77.38	82.4	77.14	83.98	77.34	52.29	57.3	85.56	78.58	62.17	71
LD-EU	65.01	80.99	72.57	68.66	69.88	70.65	67.69	70.73	64.69	98.13	90.69	84.26	96.51	82.08	90.99	81.29	82.98	79.49	84.26	65.91	79.45	84.82	77.43	83.27	74.35	82.69	88.52	71.9	71.39	92.18	83.9	61.33	80.64	66.25	81.2	89.96	92.7	75.8	92.6	90.24	87.52	82.16	81.06	74.46	75.61	90	83	77.89	74.91
LD-PL	87.46	79.03	80.5	72.53	74.82	76.19	73.7	75.7	80.47	84.84	77.32	78.52	91.43	79.16	83.07	76.11	69.67	77.52	77.6	71.87	79.38	83.19	76.46	82.51	79.23	68.6	78.21	72.75	48.69	79.97	78.4	54.45	75.34	51.79	79.27	75.34	88.34	77.54	70.46	72.44	72.06	71.04	78.52	69.69	66.11	81.12	77.18	64.94	71.78
LAD-HS	96.16	96.89	96.36	95.74	96.45	97.42	96.36	97.27	97.03	97.84	97.68	98.45	99.12	96.26	95.67	94.31	97.56	99.19	98.65	92.51	98.53	97.88	98.76	98.77	99.45	97.71	92.22	83.91	80.18	98.08	96.23	85.01	98.2	88.41	81.6	98.54	99.28	75.48	96.96	98.42	98.86	90.72	94.94	87.93	85.67	94.74	90.06	88.22	82.78
LAD-HSp	99.07	97.47	98.3	97.24	98.16	98.26	97.29	97.86	99.29	95.03	92.18	94.75	82.55	89.64	90.96	87.95	96.64	99.08	99.08	95.39	99.32	96.42	97.97	98.93	99.18	96.43	96.01	94.76	85.04	95.95	90.58	80.83	96.25	90.3	59.71	91.28	97.72	72.48	88.88	89.7	88.54	63.98	83.66	95.21	95.22	91	88.1	94.86	87.24
MR-HS	97.61	95.95	97.7	95.82	96.9	96.5	96.26	96.7	97.24	95.23	87.78	95.71	93.53	89.82	91.21	85.44	94.51	97.88	97.4	93.69	97.82	96.58	97.97	97.53	97.29	94.47	96.9	94.03	70.21	95.24	90.82	65.84	95.74	81.09	58.88	90.34	98.42	52.74	89.56	90.22	85.52	67.46	80.28	92.96	93.38	91.09	85.71	93.33	84.96
LR-HS	97.22	95.9	96.53	95	96.11	95.86	95.44	95.85	96.95	96.28	89.61	95.43	94.78	89.7	93.25	87.24	94.7	97.26	96.59	92.62	96.98	96.61	96.6	96.82	96.35	94.71	96.74	93.17	72.83	95.66	91.11	59.86	95.28	73.56	63.44	91.94	98.4	69	90.58	91.74	86.94	72.6	83.96	92.74	92.79	92.92	85.94	93.17	85.94
CNIT-HS	95.66	95.67	96.74	93.68	95.19	95.67	95.1	94.82	94.28	91.52	93.95	96.5	96.63	93.34	90.77	90.5	94.44	97.3	96.73	91.2	94.4	95.02	98.13	96.04	96.13	95.14	83.67	88.68	72.57	96.99	92.7	68.32	95.63	73.08	85.17	97.24	99.02	56.44	96.44	97.04	98.02	84.12	90.64	89.11	89.12	89.91	89.62	92.14	86.74
CNIT-AT	98.96	96.07	98.87	97.69	98.33	95.84	98.67	98.07	98.48	96.02	88.41	89.94	98.42	88.84	94.8	81.15	80.08	97.94	98.44	96.75	96.44	97.07	98.66	96.68	98.84	79.55	92.96	90.15	63.52	95.23	88.84	63.47	89.09	64.08	76.64	71.5	94.08	53.4	77.12	77.68	83.34	62.64	71.56	84.87	80.46	94.41	71.38	76.86	79.91
CPP-HS	94.32	94.18	95.58	92.53	94.09	95.38	94.67	94.79	95.57	96.9	92.84	96.78	98.64	95.17	94.74	94.43	96.01	97.62	96.15	88.45	94.74	95.93	98.47	95.95	99.06	96.03	90.62	80.17	57.48	94.3	94.84	69.9	96.37	73.89	84.38	98.26	99.34	75.72	97.4	98.28	97.98	93.18	96.66	84.74	82.03	93.43	89.65	85.81	80.51
CPP-EU	96.91	97	96.62	94.54	95.74	96.04	95.27	95.72	97.32	99.36	94.72	96	99.25	92.59	97.83	90.89	95.24	96.93	97.87	91.7	97.05	97.1	94.94	96.89	97.56	95.22	98.43	86.09	79.79	97.48	93.4	64.94	95.82	72.7	73.74	95.26	98.48	75.38	95.02	95.32	94.9	86.08	88.9	89	86.28	97.2	88.64	89.42	85.08
LF-HS	97.77	97.13	98.05	95.21	96.68	97.41	96.75	95.98	97.58	94.87	93.63	94.76	94.12	92.92	95.2	91.48	94.82	97.08	97.41	93.31	95.17	95.54	96.2	96.07	97.18	95.55	90.23	89.28	62.07	96.59	93.39	52.65	95.48	59.26	80.8	95.06	99.28	75.16	94.66	95.28	96.56	86.3	92.72	90.97	89.47	94.13	83.2	91.69	87.54
LF-AT	99.14	96.57	99.21	98.22	98.69	96.21	98.81	98.45	99.32	98.11	86.18	88.35	95.07	87.73	96.16	82.28	80.84	98.88	98.77	97.27	98.57	98.79	96.7	98.03	99.24	80.04	96.15	91.43	64.83	94.37	89.02	67.31	88.44	71.02	70.62	70.42	92.4	57.46	73.42	73.12	77.22	54.82	72.8	86.7	81.5	95.65	67.07	78.03	80.54
LF-EU	97.54	97.33	97.66	95.25	96.67	97.17	96.03	96.02	97.67	98.99	94.62	96.53	99.08	92.79	97.43	90.47	94.74	97.47	98.16	93.07	97.03	97.26	95.52	97.11	97.39	95.21	98.23	92.54	79.13	97.56	93.24	63.25	96.21	71.72	74.78	92.92	98.88	74.76	92.76	93	92.8	78.3	89.44	93.09	91.54	96.66	84.45	92.39	87.64
LF-PL	97.1	96.23	97.33	94.68	96.1	96.42	96.77	95.36	96.84	95.21	89.69	85.87	85.87	88.43	94.98	90.93	91.98	95.32	95.71	92.25	93.29	95.11	95.12	93.65	95.84	92.54	89.49	84.52	51.44	93.99	91.13	46.11	90.33	52.11	79.15	92.22	99.02	68.58	92.28	92.56	95.28	86.58	92.76	88.34	85.6	94.04	78.96	88.53	86.58
RP-PL	96.04	95.8	95.56	94.98	95.34	95.24	95.47	95.5	96.55	95.85	91.64	94.15	98.36	91.79	95.45	90.41	89.98	95.66	95.75	92.65	93.49	95.47	95.62	93.58	96.02	89.95	91.27	88.71	50.26	95.35	92.4	45.89	93.53	52.55	79.7	88.56	98.44	77.54	90.44	90.8	92.82	81.22	91.56	87.91	85.09	94.19	79.02	87.08	86.74
LGC-HS	94.46	95.34	95.7	91.8	93.64	94.79	94.95	93.28	95.22	96.06	92.43	93.74	98.45	92.12	94.58	91.96	93.81	92.39	94.1	87.72	90.51	93.84	93.59	90.76	94.24	92.78	90.58	79.06	54.59	94.59	92.39	52.09	93.5	55.15	80.25	94.6	98.8	69.48	94.26	95.16	96.98	91.56	94.3	82.94	79.89	93.65	81.71	84.19	80.71
PLN-HS	92.9	94.17	89.91	91.08	91.89	92.38	90.17	92.3	93.97	94.97	92.5	94.08	93.57	90.68	93.1	89.59	94.09	95.04	94.49	87.48	93.29	94.36	93.25	93.79	94.37	94.01	91.86	89.72	60.63	95.43	91.76	51.97	93.72	59.91	77.04	94.2	98.9	83.9	92.84	93.84	91.46	80.88	91.16	90.24	89.46	92.58	87.7	92.11	86.8
PLN-AT	96.72	96.71	94.86	96.7	96.09	96.07	95.25	97.48	97.63	97.54	93.27	50.43	99.02	92.59	96.93	90.05	91.6	98.81	98.54	95.52	97.66	97.49	97.89	97.91	99.09	91.75	95.75	91.63	69.95	96.89	93.15	65.61	95.01	74.05	77.32	87.96	97.9	78.66	88.38	88.7	89.54	73.7	88.46	90.63	87.93	96.41	78.6	89.47	86.65
PLN-EU	96.2	96.92	94.09	95.33	95.3	95.81	93.91	96.22	97.32	99.42	96.97	96.82	99.68	92.69	98.14	90.53	94.96	98.13	98.5	93.43	97.51	97.65	96.73	97.53	98.77	95.17	98.6	91.94	84.78	98.43	93.39	68.77	96.43	74.32	74.23	92.56	98.84	72.6	92.74	93.34	91.98	78.32	89.04	92.47	90.36	97.63	83.99	92.5	87.64
PLN-PL	94.22	94.93	92.54	92.26	92.93	94.22	92.5	93.64	94.85	94.21	94.44	95.6	97.69	92.38	94.49	91.77	94.58	94.91	95.16	89.41	92.6	94.46	94.67	92.94	95.54	94.81	89.22	86.2	51.05	95.81	93.23	47.13	95.13	53.95	83.83	95.96	99.42	83.4	95.18	95.84	97.26	90.76	94.6	88	85.95	93.22	83.89	89.78	86.3
RS-HS	98.77	96.54	96.3	97.52	97.25	96.89	96.58	98.11	98.99	94.21	83.2	96.78	97.09	89.26	90.03	84.15	93.14	99.36	98.88	95.84	98.99	98.44	98.89	98.89	99.53	92.42	98.93	94.61	71.65	93.79	90.79	70.8	96.11	83.42	56.16	85.22	97.6	56.68	87.18	89.62	76.78	67.92	76.04	93.23	92	90.15	80.42	90.97	82.3
RS-AT	97.98	96.94	92.86	92.51	93.75	95.51	94.29	93.26	98.05	97.62	90.67	92.08	98.92	89.33	96.66	85.15	87.54	89.19	98.55	90.38	90.03	94.69	95.6	88.6	97.55	87.48	95.52	87.66	58.66	95.44	90.65	63.7	91.79	55.96	73.1	86.32	97.32	61.26	85.06	88.72	88.86	78.86	79.22	86.44	82.79	95.71	82.37	84.11	82.72
RS-EU	97.11	97.01	93.07	95.96	95.49	96.16	94.44	96.81	98	99.05	95.09	96.85	99.49	91.74	97.71	88.95	95.58	98.31	98.68	94.26	97.82	97.72	97.6	97.53	99.03	96.01	98.81	92.54	80.71	97.45	92.53	70.8	96.87	77.09	69.18	92.46	98.42	78.18	92.98	93.72	93.64	77.32	85.6	93.11	91.64	97.33	85.18	92.97	86.08
RS-PL	96.71	96.09	93.85	94.79	95.13	95.75	95.56	95.56	96.71	95.99	92.7	94.77	98.05	91.92	95.48	90.79	92.38	95.36	95.8	92.53	93.41	95.24	95.57	93.41	96.05	92.93	91.31	87.98	51.44	95.49	92.65	46.56	94.56	51.95	78.94	92.42	99.16	72.32	92.5	93.18	95.86	86.06	92.56	88.69	86.02	94.56	79.88	88.83	86.56
RS-HSp	98.7	96.26	96.75	97.08	97.43	97.15	96.61	97.77	98.8	90.9	80.32	95.86	84.72	87.4	84.3	81.97	93.69	98.91	98.62	95.39	98.78	97.98	98.08	98.55	98.9	93.28	98.37	94.12	69.03	92.78	89.51	68.43	95.78	80.82	48.82	87.2	97.6	52.24	85.98	89.4	74.32	68.84	72.34	92.97	92.32	84.59	86.46	91.67	80.45
LM-HS	95.6	95.06	95.64	92	93.96	95.39	95.21	93.18	95.17	88.13	93.34	94.81	95.32	92.2	91.18	91.17	94.26	92.58	93.68	88.27	89.17	91.53	93.7	87.46	94.12	94.43	83.33	84.32	52.89	94.42	92.1	48.59	94.48	53.79	81.23	95.94	99.5	72.2	95.62	96	98.02	91.74	94.7	86.51	84.84	91.06	80.94	88.56	85.41
LM-AT	99.11	96.95	99.33	98.37	98.71	97.25	99.16	98.63	99.17	97.54	88.43	92.55	99.03	90.26	96.1	85.94	84.92	98.36	98.6	97.56	97.58	98.24	98.47	97.49	98.91	85.49	95.11	91.05	57.35	95.34	90.62	57.27	92.25	63.92	70.8	80.34	95.32	57.34	83.04	82.92	87.26	68.44	80.24	87.96	83.09	95.23	73.86	82.25	83.29
LM-EU	97.64	96.88	97.25	95.48	96.55	96.61	96.4	96.12	98.07	99.26	95.58	95.19	99.48	91.4	97.71	88.92	93.21	96.47	97.72	93.15	96.16	96.35	94.94	95.66	97.53	92.94	98.07	91.79	73.23	97.66	91.78	56.26	94.87	67.55	73.07	87.36	97.3	75.92	87.82	87.68	88.68	71.82	86.22	91.54	89.47	96.99	79.81	90.22	86.02
LM-PL	97.24	96.31	97.68	94.94	96.28	96.65	97.05	95.66	97.1	95.91	89.54	86.58	82.94	89.44	95.33	90.55	92.04	95.42	95.83	92.68	93.44	95.28	95.6	93.53	95.23	92.51	90.58	84.89	51.05	94.22	88.84	46.45	90.76	52.33	78.87	92.06	99.08	69.96	92.24	92.5	95.54	85.92	92.7	88.44	85.79	94.59	79.75	88.36	86.61
DC-HS	94.39	95.65	95.56	93.94	95.4	96.62	95.94	95.95	95.35	96.02	96.09	97.43	98.43	95.74	95.23	94.98	96.74	98.73	97.36	90.63	96.18	96.51	98.66	96.87	98.99	97.06	92.08	81.13	66.27	97.14	95.37	70.57	97.23	76.38	85.33	98.94	99.42	78.06	97.86	98.66	98.8	92.76	96.84	85.9	83.19	94.19	92.35	86.94	81.08
[truncated: 6 more columns]

## Sheet: Precision
Models	Datasets
	CNIT-AC	CNIT-DR	CNIT-GAG	CNIT-GG	CNIT-MAM	CNIT-MM	CNIT-PT	CNIT-PA	CNIT-XT	CNIT-CE	CPC2-DM	CPC2-MM	CPC2-CE	CPC2-DR	LGC-CE	LGC-DR	LGC-MM	PLEK-BT	PLEK-DR	PLEK-GG	PLEK-MAM	PLEK-PT	PLEK-PA	PLEK-SS	PLEK-XT	PLEK-MM	RNAC-CE	RNAC-MM	CPP-sDM	CPP-DM	CPP-DR	CPP-sDR	CPP-MM	CPP-sMM	FL-CE	FL-GAG	FL-BT	FL-DM	FL-MD	FL-PA	FL-OA	FL-RN	FL-DR	FL-MM	LAD-MM	LF-CE	LF-GAG	LF-MM	LF-DR
CPAT-HS	37.45	88.33	13.79	23.3	28.04	86.25	46.68	26.26	12.74	94.18	98.38	98.1	98.98	97.46	93.2	98.08	96.94	50	65.35	22.45	71.97	94	84.86	82.51	58.97	98.32	31.13	79.32	70.4	94.39	97.46	72.28	97.04	73.48	100	100	100	100	100	100	100	100	100	84.01	88.76	91.98	94.87	92.98	90.85
CPAT-AT	78.67	96.85	54.93	62.59	65.13	96.1	86.6	68.67	51.57	97.09	97.91	99.46	99.52	99.59	96.82	99.65	98.96	80.48	90.4	58.99	89.01	97.31	95.79	91.08	92.41	99.26	50.77	86.02	68.95	95.16	99.31	83.03	99.33	84.55	100	100	100	100	100	100	100	100	100	84.54	88.57	95.33	95.76	91.41	92.67
CPAT-EU	21.59	82.24	2.73	14.23	15.91	68.63	25.13	15.32	7.82	96.98	97.24	95.97	99.49	94.51	95.9	97.65	94.9	35.29	53.62	13.31	62.81	92.65	64.89	71.06	46.42	96.06	43.59	72.7	65.6	93.27	95.77	59.15	93.52	62.86	100	100	100	100	100	100	100	100	100	80.26	85.27	94.56	93.67	90.96	89.48
CPAT-PL	33.01	81.26	6.88	19.82	21.61	79.93	45.66	22.25	11.01	89.88	94.24	95.93	98.17	93.56	92.94	96.97	96.34	31.54	49.74	19.11	56.71	92.45	80.16	58.57	53.24	96.94	28.74	67.57	50	88.39	95.04	51.65	95.03	54.91	100	100	100	100	100	100	100	100	100	76.76	80.65	91.52	90.26	88.19	87.84
PLEK-HS	6.39	39.9	0.99	6.14	5.8	37.98	13.87	7.48	1.52	47.34	80.69	89.61	84.51	89.37	67.58	90.92	87.59	20.73	23.2	6.38	29.52	82.54	85.59	28.59	36.15	88.78	6.02	44.27	51.38	56.09	86.4	69.14	82.85	65.8	100	100	100	100	100	100	100	100	100	55.49	66.35	66.74	79.95	75.31	71.15
PLEK-AT	3.01	26.82	0.32	1.92	1.69	18.52	3.68	1.95	0.64	76.74	89.38	77.64	95.32	75.18	82.57	79.99	70.4	3.54	10.97	2.4	13.29	61.91	21.71	13.34	7.74	69.87	12.98	36.72	51.95	73.02	74.09	62.4	62.78	55.97	100	100	100	100	100	100	100	100	100	44.57	58.52	81.09	72.1	66.04	72.7
PLEK-EU	11.87	69.01	1.8	8.65	8.62	48.39	15.85	9.37	2.55	98.68	97.87	92.42	99.79	96.56	96.34	96.69	91.85	22.08	59.59	9	50.5	89.62	68	49.19	33.92	92.3	46.47	63.32	76.01	94.27	97.06	85.09	88.49	76.22	100	100	100	100	100	100	100	100	100	71.38	80.98	95.26	91.9	86.5	87.99
PLEK-PL	18.9	39.29	2.67	9.74	9.73	49.14	23.09	10.23	2.92	71.63	88.36	93.83	93.87	82.61	80.42	85.48	86.63	14.05	16.93	10.43	38.52	84.16	52.77	35.14	25.2	87.99	11.46	55.51	48.14	71.3	82.32	56.87	86.32	53.47	100	100	100	100	100	100	100	100	100	54.96	66.79	79.99	84.41	73.7	77.23
CPC2-HS	19.42	78.5	3.36	13.19	13.71	73.21	29.25	15.28	7.92	92.99	94.54	94.87	98.76	92.96	93.99	96.59	95.57	25.45	45.5	11.63	52.49	90.87	68.06	53.86	48.1	95.99	31.03	54.8	53.47	88.75	94.41	54.46	93.28	56.35	100	100	100	100	100	100	100	100	100	68.64	73.32	91.58	90.91	81.8	80.52
PP-HS	21.6	59.97	4.16	23.97	26.49	80.09	40	27.51	6.44	90.95	97.47	98.94	98.26	98.81	80.28	96.12	97.39	62.76	39.74	19.88	86.51	96.83	93.11	87.31	65.49	98.13	10.7	79.31	64.86	87.51	93.03	75.17	96.74	81.09	100	100	100	100	100	100	100	100	100	83.49	91.2	79.93	95.97	93.45	86.66
PP-AT	69.9	95.01	16.86	62.2	59.63	94.84	77.41	63.97	44.08	96.03	98.65	99.69	99.33	99.83	92.92	99.75	98.14	62.12	89.09	51.84	93.25	98.14	98.99	95.69	98.24	99.52	31.76	87.74	71.62	94.67	99.36	90.4	99.34	90.29	100	100	100	100	100	100	100	100	100	88.88	93.54	92.77	97.51	95.13	95.02
PP-EU	41.06	92.7	8.45	31.02	34.69	88.14	44.03	35.28	21.48	99.68	99.56	99.26	99.95	99.84	97.05	99.43	95.31	28.62	83.49	25.09	92.25	97.38	92.87	93.67	91.48	99.08	55.93	85.73	83.3	96.74	99.07	90.93	98.38	86.69	100	100	100	100	100	100	100	100	100	88.25	93.93	96.34	98.04	95.96	95.42
PP-PL	32.28	76.98	7.8	25.38	27.81	86.6	48.53	28.65	10.47	88.17	96.8	98.75	97.8	98.64	86.13	97.5	93.66	19.2	25.76	22.53	71.94	93.19	62.32	77.74	74.01	98.69	15.96	77.09	61	89.27	95.78	72.19	97.53	77.79	100	100	100	100	100	100	100	100	100	82.67	88.63	85.14	94.76	92.52	89.48
FL-HS	31.63	90.77	4.68	18.37	20.41	81.12	32.17	20.42	13.19	99.79	98.18	97.07	99.97	96.34	97.05	98.67	96.71	42.01	68.68	17.05	74.4	94.3	79.27	75.61	65.18	97.74	44.5	76.87	72.91	94.61	97.92	75.99	95.98	73.84	100	100	100	100	100	100	100	100	100	85.91	89.79	96.02	96.82	93.36	93.17
FL-AT	60.53	92.14	5.95	31.42	31.04	79.96	47.19	34.06	41.82	100	96.75	97.91	100	98.12	96.08	99.21	96.94	56.6	79.12	31.52	79.64	97.24	87.93	80.6	85.02	97.73	46.76	79.33	61.2	92.71	98.69	77.64	96.85	72.96	100	100	100	100	100	100	100	100	100	83.61	86.37	94.78	96.82	90.95	93.1
FL-EU	18.76	79.81	2.24	10.67	11.53	66.31	19.13	11.94	6.55	100	98.15	95.28	100	94.64	96.91	97.49	94.66	26.23	51.85	10.33	58.12	90.8	67.82	62.26	44.55	95.63	51.56	72.41	73.68	95.02	95.86	65.78	93.16	66.39	100	100	100	100	100	100	100	100	100	79.28	84.99	95.88	95.37	90.88	90.11
FL-PL	20.93	76.46	2.65	14.4	14.87	70.04	29.63	15.18	7.08	88.41	93.67	95.26	97.79	92.8	90.34	96.07	94.72	28.17	42.78	14.06	51.88	90.16	70.07	53.05	46.04	95.57	22.6	64.45	52.74	85.16	93.95	54.74	93.06	57.73	100	100	100	100	100	100	100	100	100	75	79.32	89.48	91.93	87.79	87.09
LD-HS	1	9.58	0.12	0.95	0.77	8.88	1.64	0.91	0.24	99.19	59.06	55.6	99.86	42.19	86.36	55.41	54.81	1.77	3.42	1.3	8.2	50.13	11.29	8.92	3.22	54.77	16.23	24.61	50.23	26.69	45.26	56.34	42.17	54.91	100	100	100	100	100	100	100	100	100	34.53	48.3	83.87	66.55	57	55.67
LD-AT	2.58	22.98	0.21	1.3	1.15	10.94	2.43	1.32	0.45	87.3	61.22	62.41	97.73	65.73	85.83	74.18	59.07	2.52	8.68	1.74	10.99	60.25	17	11.02	6.33	57.87	16.52	28.66	52.91	26.91	69.73	61.98	47.66	53.33	100	100	100	100	100	100	100	100	100	35.06	49.11	81.97	73.76	58.86	70.47
LD-EU	2.21	28.1	0.32	2.42	2.03	19.91	3.95	2.44	0.67	98.12	90.23	79.81	99.68	75.52	87.53	83.29	78.06	5.8	13.23	3.04	21.76	73.81	30.79	24.14	10.04	78.3	19.12	41.98	65.06	73.67	77.81	62.52	68.54	62.69	100	100	100	100	100	100	100	100	100	53.03	64.36	85.96	79.74	72.21	73.07
LD-PL	5.88	25.63	0.41	2.62	2.36	18.65	4.56	2.87	1.11	70.04	77.59	80.49	93.72	71.39	79.97	77.31	74.1	5.06	9.37	3.49	21.37	73.31	29.58	22.3	12.14	73.25	11.34	41.36	49.09	48.44	70.7	57.27	67.36	54.89	100	100	100	100	100	100	100	100	100	47.63	58.74	77.32	78.08	66.9	70.55
LAD-HS	17.98	77.63	2.68	15.71	15.52	76.41	28.12	22.04	7.78	93.7	97.85	98.82	98.88	98.87	92.26	98.56	98.01	62.94	69.06	12.74	80.27	94.78	89.47	82.25	84.8	98.51	27.32	56.4	72.73	92.6	98.2	87.68	97.54	83.65	100	100	100	100	100	100	100	100	100	71.27	75.45	90.71	93.3	82.67	78.25
LAD-HSp	47.28	94.15	4.65	21.47	25.71	85.16	33.74	25.77	25.57	99.33	98.73	99.02	99.88	99.04	97.01	99.44	98.49	60.42	86.72	18.32	92.97	96.8	87.23	91.53	87.5	98.74	36.29	84.97	82.8	95.77	99.24	91.25	97.83	87.49	100	100	100	100	100	100	100	100	100	89.21	93.49	97.13	97.57	95.54	95.34
MR-HS	25.39	79.22	4.08	15.83	17.22	71.2	27.48	18.84	7.87	98.48	98.16	96.48	99.76	95.58	96.44	97.22	95.87	38.95	52.55	14.63	73.79	92.46	84.16	72.46	53.02	96.44	48.4	80.33	69.85	95.1	96.05	69.66	94.79	75.85	100	100	100	100	100	100	100	100	100	83.41	90.56	96.11	96.67	93.97	93.36
LR-HS	23.01	76.63	2.69	13.71	14.17	66.74	23.71	15.63	7.5	98	97.33	95.24	99.67	92.73	96.91	96.84	95.23	33.09	44.14	12.91	66.73	92.47	75.44	65.69	45.08	95.65	47.03	77.11	69.68	93.63	94.66	62.33	93.07	68.47	100	100	100	100	100	100	100	100	100	81.83	88.71	96.33	96.21	92.83	92.04
CNIT-HS	16.27	71.72	2.98	11.19	11.97	65.29	22.54	12.97	4.19	79.06	97.16	95.09	95.8	96.49	85.38	96.79	93.67	33.52	45.83	11.08	51.36	88.38	84.67	59.39	44.08	95.02	15.19	65.13	66.86	92.51	94.65	70.24	92.07	67.65	100	100	100	100	100	100	100	100	100	73.54	81.3	84.1	93.11	88.96	88.14
CNIT-AT	44.83	88.79	8.12	25.61	28.08	78.9	51.63	28.45	14.16	90.43	96.19	97.07	98.3	98.15	92.73	98.54	95.81	39.74	69.96	25.26	62.57	93.17	89.38	65.07	72.47	96.54	29.35	74.5	60.57	91.85	97.95	74.31	95.18	67.18	100	100	100	100	100	100	100	100	100	78.53	84.78	92.1	91.91	89.93	92.81
CPP-HS	12.94	60.74	2.21	9.63	9.96	63.51	21.09	12.9	5.34	91.48	90.64	95.44	98.48	94.14	91.07	96.19	95.64	36.29	41.88	8.67	52.95	90.37	87.11	58.62	76.44	95.81	23.78	51.06	54.3	78.8	93.44	68.12	93.32	68.21	100	100	100	100	100	100	100	100	100	65.81	70.73	88.94	89.91	79.6	74.35
CPP-EU	21.36	83.04	2.7	12.73	13.2	67.64	23.12	15.17	8.56	100	97.6	95.4	100	95.19	98.25	98.11	95.76	30.49	57.97	11.66	66.98	93.1	67.36	65.99	55.58	95.9	65.13	60.19	74.1	94.1	96.71	66.38	93.5	67.44	100	100	100	100	100	100	100	100	100	73.75	77.18	97.03	94.33	85.71	85.52
LF-HS	27.47	82.36	4.88	14.27	16.45	77.32	30.46	16.12	9.38	85.74	95.96	95.53	97.14	94.53	91.34	97.23	95.39	31.76	52.23	14.11	55.06	89.47	73.13	59.69	51.96	96.69	20.43	67.67	57.49	91.39	95.53	55.67	94.3	57.44	100	100	100	100	100	100	100	100	100	77.94	82.47	89.59	91.56	89.56	88.2
LF-AT	49.55	93.01	11.11	30.85	33.33	83.66	54.55	33.25	26.8	97.14	97.26	97.93	99.5	98.26	96.1	99.35	97.26	54.94	77.65	28.63	80.49	97.08	76.23	79.7	79.94	97.7	41.84	79.94	63.05	93.28	98.58	81.07	96.79	76.88	100	100	100	100	100	100	100	100	100	84.07	87.91	95.3	93.81	91.87	92.34
LF-EU	25.44	86.76	3.94	14.34	16.38	75.79	26.36	16.2	9.7	100	98.41	96.26	100	95.68	98.24	98.34	95.74	34.82	62.12	13.63	66.73	93.55	69.96	68.2	53.88	96.83	62.26	74.88	74.78	95.31	96.98	64.95	94.84	66.64	100	100	100	100	100	100	100	100	100	83.01	86.56	96.77	94.15	91.88	90.7
LF-PL	22.52	74.54	3.62	13.04	14.36	71.63	30.64	14.26	7.33	86.94	92.6	93.19	97.08	90.06	91.35	95.65	95.07	22.52	38.91	12.42	46.87	88.58	67.94	47.25	42.27	95.7	15.62	59.5	50.8	84.17	92.72	51.42	91.6	53.42	100	100	100	100	100	100	100	100	100	74.26	78.68	89.79	89.04	87.39	86.25
RP-PL	17.56	72.1	2.21	13.72	12.31	65.06	23.94	14.65	6.76	88.38	92.76	94.57	97.85	90.99	92.09	95.68	95.18	23.85	39.02	13.01	47.61	89.33	70.32	46.95	43.39	95.65	25.11	66.51	50.15	85.32	93.06	51.31	92.86	53.9	100	100	100	100	100	100	100	100	100	75.24	79.88	89.99	91.08	89.2	87.34
LGC-HS	13.21	67.23	2.28	8.87	9.33	60.99	21.99	10.31	4.97	89.02	91.36	92.07	97.99	89.17	90.86	94.13	95.85	15.17	31.52	8.22	38.4	86.03	61.73	38.08	34.62	92.95	23.68	49.66	52.62	80.62	90.91	54.99	89.04	55.08	100	100	100	100	100	100	100	100	100	63.86	69.39	89.32	87.29	78.8	75.76
PLN-HS	10.5	62.03	0.94	8.08	7.39	50.72	12.54	9.06	3.91	89.68	93.7	93	98.07	89.35	91.88	94.45	93.48	21.06	32.61	7.94	46.83	87.91	60.69	47.7	33.84	93.59	24.86	67.92	56.54	85.76	91.33	55.03	89.41	57.85	100	100	100	100	100	100	100	100	100	76.18	82.2	90.94	90.75	89.85	87.38
PLN-AT	20.36	81.19	1.87	19.39	14.21	70.35	23.01	23.3	9.54	93.23	96.46	52.04	98.8	96.48	95.28	98.73	97.76	53.37	68.5	19.63	72.01	94.15	83.91	76.84	77.07	98.09	40.74	73.86	65.08	92.58	97.56	68.02	96.84	71.3	100	100	100	100	100	100	100	100	100	82.06	84.97	94.31	94.6	92.02	90.08
PLN-EU	17.9	82.7	1.45	14.5	11.99	66.63	18.89	16.67	8.53	99.74	98.6	96.81	99.96	96.21	98.26	98.78	96.77	42.13	67.89	14.25	71.14	94.68	77.02	72.03	71.17	97.3	67.65	73.31	79.38	95.94	97.6	70.61	95.59	69.42	100	100	100	100	100	100	100	100	100	82.15	84.87	97.23	95.9	92.13	91.01
PLN-PL	12.73	65.47	1.32	9.35	8.47	58.03	15.97	10.82	4.64	84.19	92.23	93.79	96.95	90.48	90.07	95.04	94.68	21.11	36.09	9.4	44.43	87.26	65.99	44.55	40.61	94.96	21.34	60.31	50.56	83.49	92.18	51.94	91.53	54.27	100	100	100	100	100	100	100	100	100	71.82	76.75	88.06	89.69	85.98	84.2
RS-HS	40.22	90.06	2.41	24.25	19.1	76.56	29.36	28.79	19.08	98.64	98.71	98.48	99.8	98.69	98.43	99.65	98	68.87	82.47	20.81	85.99	96.42	91.67	90.08	88.31	98.55	73.5	82.97	80	95.97	98.9	82.31	97.79	80.93	100	100	100	100	100	100	100	100	100	86.75	91.39	98.67	96.59	94.67	92.78
RS-AT	29.47	91.14	1.38	9.63	9.47	67.93	19.97	10.28	11.36	93.97	94.09	94.21	98.95	96.65	95.2	98.81	94.99	11.18	70.34	10.26	37.24	87.72	70.13	32.86	55.47	94.58	39.49	64.55	55.61	87.89	97.92	70.23	92.04	56.57	100	100	100	100	100	100	100	100	100	73.88	78.73	93.52	86.45	87.08	90.68
RS-EU	22.35	86.34	1.3	16.47	12.62	68.46	20.39	19.45	10.72	99.87	97.88	97.33	99.98	97.63	98.55	99.06	97.15	44.61	72.84	16.04	73.31	94.4	81.55	71.88	76.69	97.77	71.05	74.91	75.55	93.53	98.31	75.37	96.34	71.58	100	100	100	100	100	100	100	100	100	83.09	86.7	97.91	94.77	92.06	90.99
RS-PL	20.43	73.69	1.6	13.27	11.84	66.97	24.28	14.81	7.08	88.65	92.7	94.47	97.89	91.02	91.95	95.74	95.37	22.69	39.43	12.83	47.3	88.85	70	46.31	43.53	95.91	25.19	64.23	50.81	84.54	93.16	51.68	92.79	53.29	100	100	100	100	100	100	100	100	100	74.57	79.1	90.41	89.64	87.7	86.46
RS-HSp	38.84	90.09	2.6	21.09	19.93	77.91	29.5	25.41	16.89	99.12	98.5	97.91	99.87	97.62	98.01	99.46	97.56	55.7	77.52	18.9	84.67	95.76	86	84.88	78.71	98.22	67.85	81.3	76.95	95.99	98.6	78.21	97.18	77.01	100	100	100	100	100	100	100	100	100	85.4	90.94	98.38	95.94	94.48	92.71
LM-HS	16.09	66.15	2.24	9.06	9.77	63.72	22.94	10.17	4.93	72.25	91.03	92.8	93.97	90.17	85.11	93.65	93.83	15.5	29.96	8.56	35.33	81.74	62.12	30.95	34.15	93.69	14.92	57.1	51.57	78.95	90.3	52.81	89.9	54.16	100	100	100	100	100	100	100	100	100	69.08	75.05	84.95	85.03	84.05	82.83
LM-AT	48.67	90.38	12.94	32.8	33.68	88.85	62.9	36.06	23.19	94.55	95.48	97.43	99.07	97.29	95.26	98.84	97.69	45.34	70.51	31.02	70.95	95.64	87.61	72.43	73.61	98.15	37.41	74.77	55.24	91.91	97.71	62.32	97.39	64.15	100	100	100	100	100	100	100	100	100	81.87	84.7	93.66	93.66	90.57	90.71
LM-EU	25.88	84.29	3.29	14.52	15.28	73.04	28.04	16.11	11.1	99.68	96.41	95.77	99.95	94.56	97.77	97.9	96.36	27.06	56.03	13.35	61.5	93.19	68.32	58.01	55.35	96.21	60.24	73.48	66.36	92.75	96.2	59.43	94.11	64.27	100	100	100	100	100	100	100	100	100	81.54	85.14	96.4	92.66	90.9	90.16
LM-PL	23.44	75.34	4.05	13.62	14.96	73.51	32.58	15.1	7.95	88.71	92.58	93.53	97.37	90.34	91.97	95.78	95.36	22.82	39.59	13.06	47.42	88.92	70.2	46.76	35.94	95.97	19.61	60.24	50.58	84.8	92.43	51.61	92.16	53.55	100	100	100	100	100	100	100	100	100	74.54	79.09	90.46	89.75	87.63	86.51
DC-HS	13.08	68.42	2.2	11.63	12.46	70.61	25.98	16.01	5.11	88.92	95.14	96.4	97.97	95.95	91.72	97.68	96.28	51.7	51.61	10.5	60.74	91.58	88.49	64.77	75.2	96.93	26.98	52.31	60.2	88.71	95.53	69.18	94.87	70.09	100	100	100	100	100	100	100	100	100	67.38	71.96	89.99	91.02	80.59	75.13
[truncated: 6 more columns]

## Sheet: Recall
Models	Datasets
	CNIT-AC	CNIT-DR	CNIT-GAG	CNIT-GG	CNIT-MAM	CNIT-MM	CNIT-PT	CNIT-PA	CNIT-XT	CNIT-CE	CPC2-DM	CPC2-MM	CPC2-CE	CPC2-DR	LGC-CE	LGC-DR	LGC-MM	PLEK-BT	PLEK-DR	PLEK-GG	PLEK-MAM	PLEK-PT	PLEK-PA	PLEK-SS	PLEK-XT	PLEK-MM	RNAC-CE	RNAC-MM	CPP-sDM	CPP-DM	CPP-DR	CPP-sDR	CPP-MM	CPP-sMM	FL-CE	FL-GAG	FL-BT	FL-DM	FL-MD	FL-PA	FL-OA	FL-RN	FL-DR	FL-MM	LAD-MM	LF-CE	LF-GAG	LF-MM	LF-DR
CPAT-HS	97.09	76.12	100	96.46	95.82	83.2	98.19	94.49	98.92	98.29	81.78	94.48	99.27	82.79	97.65	75.07	83.88	93.96	86.87	96.46	95.82	98.2	94.39	90.04	90.68	81.96	100	90.67	79.27	84.11	83.06	70.4	89.45	84.5	79.3	85.54	98.32	61.32	86.7	86.5	87.78	72.56	83.38	84.85	85.59	97.63	61.72	80.89	76.98
CPAT-AT	85.82	55.25	88.64	92.1	94.71	41.46	93.1	93.18	88.17	95	63.3	71.81	99.12	64.01	94.37	53.13	39.88	92.86	76.37	92.1	94.71	93.13	92.86	80.5	96.06	37.71	99.33	68.03	55.38	68.16	68.35	46	59.29	42.7	69.31	52.64	89.16	47.52	62.28	58.7	66.16	42.74	61.72	41.55	40.95	94.22	26.81	36.67	55.02
CPAT-EU	97.82	79.36	100	99.46	99.72	88.06	99.65	99.48	100	97.6	80.34	96.37	99.35	84.55	97.15	78.67	88.27	98.9	88.31	99.46	99.72	99.66	99.49	91.7	100	87.22	99.66	93.31	75.59	82.87	85.07	75	92.31	90.7	76.18	87.02	98.64	76.64	88.98	89.12	88.82	76.54	86.7	89.25	89.42	97.14	62.49	86.06	80.38
CPAT-PL	100	79.49	100	99.73	100	76.95	99.91	100	100	98.36	80.06	90.73	99.73	83.7	97.77	78.62	75.24	100	90.93	99.73	100	99.91	100	95.02	100	75.23	99.66	87.34	77.43	82.7	83.74	72	84.81	79.4	75.39	82.64	97.44	58.18	84.66	84.32	89.16	77.54	86.14	79.1	76.49	97.75	53.39	75.06	80.03
PLEK-HS	100	83.19	97.73	99.73	100	89.67	99.91	100	98.92	98.36	90.24	95.62	99.73	84.16	97.96	83.24	89.79	99.45	90.93	99.73	100	99.91	100	98.34	99.64	88.94	100	93.96	87.93	91.53	88.5	80.2	93.43	90.8	88.75	93.94	97.8	59.72	95.16	96.82	95.48	91.2	86.88	91.45	90.17	97.93	89.11	90	83.85
PLEK-AT	100	76.2	97.73	100	100	72.48	100	100	98.92	96.2	69.09	88.16	99.37	81.48	95.91	77.04	74.1	100	86.63	100	100	100	100	95.02	99.64	70.37	99.33	86.16	62.99	73.18	86.74	82	81.91	72.7	79.79	88.1	96.82	69	80.56	88.42	76.28	83.28	83.08	75.45	76.2	95.68	81.68	70.67	77.95
PLEK-EU	98.18	41.96	86.36	96.46	98.05	79.97	97.93	95.54	96.77	94.31	90.24	86.76	98.15	55.04	94.43	42.17	79.93	95.6	62.29	96.46	98.05	97.94	95.41	88.38	97.49	78.72	99.66	84.89	88.98	91.46	62.6	38.8	84.08	77.9	64.66	74.8	83.58	54.56	81.76	83.82	73.82	62.96	47.92	78.05	78.21	94.16	68.24	79.72	43.4
PLEK-PL	100	70.07	97.73	100	100	44.22	100	99.74	98.92	98.36	75.98	70.41	99.73	76.51	98.14	69.67	42.97	100	83.05	100	100	100	99.74	91.29	99.64	40.08	99.33	67.31	71.39	79.16	83.27	71.2	60.08	45.5	82.82	65.08	88.54	72.86	66.34	70.96	69.68	64.9	76.92	42.35	43.16	97.93	59.3	39.22	71.32
CPC2-HS	100	88.86	100	100	100	93.56	100	100	100	99.87	93.5	97.26	99.98	90.77	99.81	88.48	93.01	100	94.03	100	100	100	100	98.34	100	93.07	100	95.8	91.08	94.36	89.82	81.8	95.7	94.9	79.55	96.02	99.32	75.4	95.36	95.82	97.3	90.62	94.44	93.15	93.7	99.82	76.53	92.89	89.48
PP-HS	100	89.79	100	100	100	95.29	99.74	100	100	99.75	97.64	96.49	93.98	92.74	99.81	91.29	95.36	100	94.75	100	100	99.74	100	97.1	100	94.93	96.97	95.95	97.38	93.02	92.69	86.6	95.87	96.5	88.81	95.44	99.04	70.34	94.44	91.62	96.82	68.88	94.62	97.1	95.86	99.76	84.94	95.17	92.22
PP-AT	99.64	65.51	100	100	100	64.67	99.91	99.74	100	97.91	86.25	84.19	99.57	74.8	97.59	65.13	68.16	100	81.86	100	100	99.91	99.74	92.12	100	62.06	100	80.14	84.78	88.04	75.95	58.4	76.38	66	72.42	74.04	95.24	57.7	74.32	73.86	83.7	50.32	73	65.15	64.86	97.57	54.29	60.72	66.85
PP-EU	98.55	78.12	97.73	99.73	99.44	93.72	98.96	99.74	100	97.66	95.95	97.16	99.55	82.66	97.83	79.02	94.51	100	84.49	99.73	99.44	98.97	99.74	92.12	100	93.28	100	96.12	95.54	96.46	83.89	72.2	95.81	94.4	70.65	91.28	98.78	62.06	90.74	89.5	91.14	62.48	85.86	95.4	94.21	97.69	75.58	93.61	80.68
PP-PL	100	86.81	100	100	100	92.25	100	100	100	99.94	97.1	96.62	99.99	90.18	100	87.71	94.19	100	92.6	100	100	100	100	97.1	100	91.65	100	94.99	96.06	97.49	90.37	83.6	94.69	93.5	85.45	94.24	98.92	71.4	92.76	91.6	95.8	73.44	93.52	92.55	92.53	99.94	78.19	91.44	88.9
FL-HS	89.82	73.01	84.09	94.01	94.71	90.27	98.1	93.7	90.32	88.55	75.76	81.64	73.79	68.98	87.68	73.14	90.09	93.96	73.27	94.01	94.71	98.11	93.62	90.04	78.49	89.89	63.97	79.23	77.69	76.23	74.17	69	84.19	92	66.22	89.3	98.04	62.72	87.78	88.84	86.74	67.4	80.6	90.55	90.88	88.02	69.56	89.89	74.72
FL-AT	99.27	57.28	93.18	99.73	99.16	55.37	99.83	98.69	98.92	96.46	74.55	78.03	98.91	64.99	97.09	57.11	53.94	98.9	73.27	99.73	99.16	99.83	98.47	89.63	99.64	52.15	99.66	74.65	69.55	77.84	70.8	51.4	68.23	59.9	70.56	64.16	89.2	61.16	67.68	69.5	74.86	49.3	65.84	56.9	55.66	97.08	38.5	50.22	59.05
FL-EU	100	82.4	100	99.73	99.72	95.92	100	100	100	99.3	96.93	98.3	99.71	86.71	99.13	83.03	95.63	99.45	87.11	99.73	99.72	100	100	93.78	99.64	95.59	100	97.17	95.54	97.29	87.69	79.2	97.03	96.6	77.47	96.38	99.14	69.86	95.42	96.06	95.62	81.58	90.14	97	96.02	99.15	87.19	95.78	84.55
FL-PL	100	83.79	97.73	100	100	83.68	100	100	100	99.87	91.9	92.44	97.15	86.85	99.63	83.62	83.52	100	91.17	100	100	100	99.74	93.78	100	82.46	97.31	89.35	90.81	92.56	86.93	76.2	88.48	84.8	80.77	88.22	98.32	73.4	89.42	88.74	91.64	82.22	91	86.1	84.91	99.76	61.05	82.28	84.98
LD-HS	94.55	88.55	93.18	95.91	95.54	96.91	97.93	94.75	76.34	85.01	84.87	90.84	82.42	88.09	84.71	89.98	97.61	92.86	87.83	95.91	95.54	97.94	94.9	92.95	84.59	97.04	76.77	91.7	84.78	84.24	87.89	89.8	93.11	97.3	70.74	94.52	98.62	92.54	94.56	94.24	86.42	90.38	91.9	97.7	97.79	84.68	87.48	96.83	90.92
LD-AT	99.64	70.52	93.18	95.1	94.43	82.38	97.93	93.96	73.12	91.71	92.77	85.03	95.85	76.31	91.15	70.26	82.21	97.25	80.19	95.1	94.43	97.94	94.13	94.61	84.23	81.16	98.99	85.64	90.55	93.56	81.1	71.4	83.46	79.2	77.74	83.6	93.5	90.58	77.38	82.4	77.14	83.98	77.34	78.6	80.73	91.19	88.74	80.83	72.3
LD-EU	93.45	76.7	88.64	97.28	95.26	90.86	92.92	94.75	94.62	95.76	90.89	94.49	95.51	80.76	95.6	78.3	91.74	92.31	82.82	97.28	95.26	92.96	94.9	90.04	93.19	90.46	90.57	94.03	92.39	91.78	84.42	78.4	93.18	93.1	81.2	89.96	92.7	75.8	92.6	90.24	87.52	82.16	81.06	92.65	92.38	95.62	88.49	90.67	78.9
LD-PL	92.36	74.78	79.55	92.37	92.76	60.65	87.58	92.65	87.1	88.74	75.73	79.02	94.55	78.73	88.24	73.92	60.48	87.36	80.43	92.37	92.76	87.54	92.6	82.99	93.19	58.59	94.61	76.24	70.6	78.65	79.92	75.6	71.48	61.7	79.27	75.34	88.34	77.54	70.46	72.44	72.06	71.04	78.52	61.25	61.57	88.09	75.59	59.17	74.75
LAD-HS	99.64	89.97	100	99.46	99.72	97.11	99.91	99.74	100	99.68	97.41	98.28	99.93	91.56	99.69	89.93	97.09	98.9	94.27	99.46	99.72	99.91	99.74	100	100	96.87	100	97.6	96.59	97.76	92.42	85.4	97.86	97.7	81.6	98.54	99.28	75.48	96.96	98.42	98.86	90.72	94.94	96.75	97.01	99.7	86.32	96.72	90.78
LAD-HSp	85.45	75.46	81.82	92.37	95.82	94.26	93.62	94.49	96.77	84.44	85.18	91.09	76.1	74.48	84.52	76.32	94.73	93.96	79.47	92.37	95.82	93.64	94.13	89.63	85.3	94.05	48.15	90.67	88.45	82.38	77.4	73	92.44	95.8	59.71	91.28	97.72	72.48	88.88	89.7	88.54	63.98	83.66	94.7	95.09	84.5	78.15	94.11	78.3
MR-HS	94.55	72.12	97.73	98.09	98.05	92.8	99.05	98.95	93.55	85.83	76.57	95.46	91.33	77.81	85.57	72.96	93.03	97.8	78.76	98.09	98.05	99.05	98.98	91.7	97.49	92.35	91.92	94.2	71.13	79.09	80.71	69.8	94.27	95.5	58.88	90.34	98.42	52.74	89.56	90.22	85.52	67.46	80.28	94.05	93.81	85.65	73.96	92.61	75.28
LR-HS	97.82	75.82	95.45	99.46	97.77	93.9	99.14	99.48	98.92	89.75	81.07	96.28	93.13	80.17	89.35	76.99	94.12	98.9	80.91	99.46	97.77	99.14	99.49	92.95	90.32	93.68	90.57	95.18	80.84	82.89	82.79	72.8	94.99	94.9	63.44	91.94	98.4	69	90.58	91.74	86.94	72.6	83.96	95.9	94.68	89.24	74.82	93.56	78.68
CNIT-HS	100	82.6	100	99.73	100	95.6	100	100	100	98.61	90.33	98.55	99.74	86.26	98.39	83.78	95.33	100	89.26	99.73	100	100	100	97.1	100	95.26	100	97.34	89.5	91.61	86.94	76	97.19	96.4	85.17	97.24	99.02	56.44	96.44	97.04	98.02	84.12	90.64	96.7	95.83	98.42	85.59	96.22	84.9
CNIT-AT	99.27	62.57	100	99.73	99.16	63.96	99.57	98.95	100	97.41	79.56	83.73	99.55	73.1	97.21	63.23	62.9	100	77.8	99.73	99.16	99.57	98.72	90.46	100	61.3	100	79.59	77.43	82.26	74.07	53.8	75.9	65.9	76.64	71.5	94.08	53.4	77.12	77.68	83.34	62.64	71.56	64.75	64.48	97.14	46.88	60.5	64.85
CPP-HS	100	92.63	100	99.73	100	96.56	99.91	100	100	99.18	95.28	98.71	99.67	93.59	99.2	92.52	96.41	98.9	95.47	99.73	100	99.91	100	98.76	100	96.28	100	97.96	94.49	95.9	93.88	87.6	97.72	97	84.38	98.26	99.34	75.72	97.4	98.28	97.98	93.18	96.66	97	96.69	99.21	89.32	96.28	93.18
CPP-EU	99.27	82.1	93.18	99.73	98.89	94.83	99.74	98.95	100	97.91	91.51	97.22	98.97	85.54	97.4	83.38	94.67	98.35	88.54	99.73	98.89	99.74	98.98	94.19	100	94.48	100	96.57	91.6	92.58	86.68	76.6	95.97	95.9	73.74	95.26	98.48	75.38	95.02	95.32	94.9	86.08	88.9	95.5	95.01	97.39	82.21	94.61	84.45
LF-HS	100	85.14	100	100	100	94.72	100	100	100	100	90.86	94.64	94.7	87.11	99.88	85.38	94.18	100	92.36	100	100	100	100	95.85	100	94.33	80.81	92.21	92.65	90.63	87.84	78.6	94.12	95.7	80.8	95.06	99.28	75.16	94.66	95.28	96.56	86.3	92.72	95.4	94.78	99.88	73.14	94.39	86.68
LF-AT	100	65.36	97.73	99.46	100	64.1	99.83	99.48	100	96.71	73.96	79.92	93.7	70.16	96.22	64.99	63.48	97.8	78.76	99.46	100	99.83	98.98	87.97	100	61.53	81.14	78.15	71.65	75.92	74.03	54.8	72.82	66.5	70.62	70.42	92.4	57.46	73.42	73.12	77.22	54.82	72.8	65.95	64.24	96.05	36.56	61.5	66.6
LF-EU	99.27	81.67	95.45	99.46	99.44	93.84	99.65	99.48	100	96.71	90.52	97.29	98.73	85.6	96.59	82.34	93.66	98.35	88.07	99.46	99.44	99.66	99.23	92.53	99.64	93.48	100	96.16	87.93	91.7	86.03	75.6	95.49	95.7	74.78	92.92	98.88	74.76	92.76	93	92.8	78.3	89.44	95.3	94.26	96.53	73.46	93	83.88
LF-PL	100	85.69	100	100	100	89.82	100	100	100	99.37	85.88	79.41	83.07	79.45	99.38	85.76	88.54	100	92.12	100	100	100	100	96.27	100	89.08	58.92	78.66	91.6	84.36	84.82	79.4	82.84	90.6	79.15	92.22	99.02	68.58	92.28	92.56	95.28	86.58	92.76	90.6	89.57	99.39	66.04	90.06	87.02
RP-PL	100	84.1	100	100	100	84.85	100	100	100	99.62	90.02	94.48	99.94	87.89	99.44	84.63	84.24	100	91.17	100	100	100	99.74	95.85	100	83.71	100	91.39	88.19	91.34	87.84	78.4	90.37	85.7	79.7	88.56	98.44	77.54	90.44	90.8	92.82	81.22	91.56	86	85.63	99.45	64.34	84.39	85.92
LGC-HS	100	90.02	100	100	100	93.08	100	100	100	99.49	93.42	96.63	99.92	91.1	99.13	89.5	91.59	100	93.79	100	100	100	100	98.76	100	92.57	100	95.78	92.13	94.29	90.28	82.6	95.05	93.2	80.25	94.6	98.8	69.48	94.26	95.16	96.98	91.56	94.3	92.85	92.2	99.15	74.24	93.56	90.32
PLN-HS	98.55	84.15	95.45	98.09	98.89	94.77	98.71	99.21	97.85	94.56	90.83	96.17	92.99	86.71	94.55	84.13	94.79	96.15	89.98	98.09	98.89	98.71	98.47	90.46	88.53	94.48	88.22	95.2	91.86	91.14	88.08	81	95.2	95.8	77.04	94.2	98.9	83.9	92.84	93.84	91.46	80.88	91.16	95.8	95.21	94.59	83.96	94.94	86.02
PLN-AT	99.27	80.78	97.73	99.46	98.89	86.12	99.57	98.69	100	99.24	89.6	94.23	99.87	84.29	98.76	81.13	85.16	100	89.26	99.46	98.89	99.57	98.47	90.87	100	85.17	100	92.13	86.09	90.97	85.27	73.6	90.17	87.2	77.32	87.96	97.9	78.66	88.38	88.7	89.54	73.7	88.46	86	86.16	98.78	60.66	86.44	82.38
PLN-EU	97.82	81.49	86.36	99.18	97.49	93.28	99.4	97.38	100	98.36	95.19	97.27	99.6	84.82	98.02	82.07	93.02	100	88.31	99.18	97.49	99.4	97.45	92.95	100	92.92	100	95.95	93.96	95.8	85.83	76.4	95.25	94	74.23	92.56	98.84	72.6	92.74	93.34	91.98	78.32	89.04	94.1	93.42	98.05	71.03	92.94	83.52
PLN-PL	100	87.77	100	100	100	95.01	100	100	100	100	96.85	98.29	99.97	90.18	100	88.13	94.48	100	93.79	100	100	100	100	96.68	100	94.65	100	97.17	95.28	97.24	91.06	83.2	96.46	95.4	83.83	95.96	99.42	83.4	95.18	95.84	97.26	90.76	94.6	95.45	94.91	100	76.59	95.06	89.38
RS-HS	94.18	67.46	90.91	99.18	99.16	87	99.57	98.69	93.55	82.35	66.68	95.47	96.19	73.76	81.36	68.55	88.08	97.25	76.37	99.18	99.16	99.57	98.21	90.46	97.49	86.1	98.99	93	57.74	70.38	78.19	61.4	92.12	90.8	56.16	85.22	97.6	56.68	87.18	89.62	76.78	67.92	76.04	90.05	89.11	81.4	63.06	86.83	70.05
RS-AT	100	71.64	100	100	100	80.91	100	100	100	98.61	86.45	90.78	99.58	75.59	98.27	71.17	79.27	100	83.77	100	100	100	100	95.44	100	79.52	100	89.38	85.83	88.24	78.64	61.8	86.44	80.5	73.1	86.32	97.32	61.26	85.06	88.72	88.86	78.86	79.22	81.3	80.17	98.24	76.78	80.11	72.95
RS-EU	98.18	77.77	90.91	99.73	99.44	94.5	99.91	99.48	95.7	97.03	92.01	96.78	99.32	81.02	96.84	78.65	93.9	100	84.49	99.73	99.44	99.91	99.23	93.36	97.85	94.16	100	96.09	90.81	93.07	83.03	71.6	95.62	95.7	69.18	92.46	98.42	78.18	92.98	93.72	93.64	77.32	85.6	95.3	94.34	96.72	74.48	94.06	80.08
RS-PL	100	85.24	100	100	100	90.41	100	100	100	99.75	92.44	95.84	99.46	88.22	99.69	85.38	89.1	100	92.12	100	100	100	100	96.27	100	89.69	100	94.46	91.08	93.44	88.38	80.2	93.33	91.4	78.94	92.42	99.16	72.32	92.5	93.18	95.86	86.06	92.56	91.65	90.13	99.7	67.58	90.33	86.7
RS-HSp	94.91	63.79	86.36	97	96.94	88.87	99.05	97.38	96.77	71.09	60.88	94.28	79.1	69.76	70.03	64.3	89.62	96.7	71.6	97	96.94	99.05	97.19	90.87	87.46	88.15	83.84	92.9	54.33	64.84	75.25	61	91.85	92.1	48.82	87.2	97.6	52.24	85.98	89.4	74.32	68.84	72.34	90.95	90.52	70.33	76.14	88.5	66.1
LM-HS	100	87.95	100	100	100	95.61	100	100	100	99.81	95.89	97.89	99.97	90.05	99.81	88.32	94.74	100	93.32	100	100	100	100	97.1	100	95.28	100	97.12	95.01	96.44	90.24	82.8	96.73	95.7	81.23	95.94	99.5	72.2	95.62	96	98.02	91.74	94.7	95.6	95.08	99.82	75.1	95.17	89.35
LM-AT	100	72.52	100	99.73	100	74.23	99.91	99.48	100	97.66	80.26	88.42	99.61	77.49	97.03	72.74	71.52	98.9	86.16	99.73	100	99.91	99.23	90.46	100	72.34	100	85.56	77.43	82.87	78.75	61.2	82.35	75.7	70.8	80.34	95.32	57.34	83.04	82.92	87.26	68.44	80.24	74.3	72.31	97.02	51.18	72	74.18
LM-EU	96.36	78.68	93.18	95.37	93.87	89.82	97.5	95.54	95.7	97.91	94.52	95.21	99.33	82.98	97.65	79.56	89.81	93.96	87.59	95.37	93.87	97.51	95.15	87.14	98.21	89.41	100	94.34	94.23	95.17	83.05	70.6	92.67	90.3	73.07	87.36	97.3	75.92	87.82	87.68	88.68	71.82	86.22	91	90.39	97.63	64.74	89.39	80.88
LM-PL	100	85.26	97.73	100	100	89.52	100	100	100	99.37	85.57	80.5	78.66	82	99.32	84.85	88.37	99.45	92.12	100	100	100	99.74	95.85	72.4	88.74	71.72	79.04	90.81	84.92	78.98	80.2	83.43	90.5	78.87	92.06	99.08	69.96	92.24	92.5	95.54	85.92	92.7	90.45	89.38	99.7	67.18	89.33	86.75
DC-HS	100	92.5	100	100	100	97.39	100	100	100	99.49	96.99	98.89	99.92	93.13	99.44	92.14	97.23	100	95.47	100	100	100	100	99.17	100	97.19	100	98.35	96.06	97.39	92.96	86.2	98.23	98.4	85.33	98.94	99.42	78.06	97.86	98.66	98.8	92.76	96.84	98.2	97.49	99.45	93.98	97.33	92.9
[truncated: 6 more columns]

## Sheet: F-Score
Models	Datasets
	CNIT-AC	CNIT-DR	CNIT-GAG	CNIT-GG	CNIT-MAM	CNIT-MM	CNIT-PT	CNIT-PA	CNIT-XT	CNIT-CE	CPC2-DM	CPC2-MM	CPC2-CE	CPC2-DR	LGC-CE	LGC-DR	LGC-MM	PLEK-BT	PLEK-DR	PLEK-GG	PLEK-MAM	PLEK-PT	PLEK-PA	PLEK-SS	PLEK-XT	PLEK-MM	RNAC-CE	RNAC-MM	CPP-sDM	CPP-DM	CPP-DR	CPP-sDR	CPP-MM	CPP-sMM	FL-CE	FL-GAG	FL-BT	FL-DM	FL-MD	FL-PA	FL-OA	FL-RN	FL-DR	FL-MM	LAD-MM	LF-CE	LF-GAG	LF-MM	LF-DR
CPAT-HS	54.05	81.77	24.24	37.54	43.38	84.7	63.27	41.1	22.58	96.19	89.31	96.26	99.12	89.53	95.37	85.04	89.94	65.27	74.59	36.42	82.2	96.05	89.37	86.11	71.47	89.4	47.48	84.61	74.57	88.95	89.69	71.33	93.09	78.6	88.46	92.21	99.15	76.02	92.88	92.76	93.49	84.1	90.94	84.43	87.15	94.72	74.79	86.51	83.34
CPAT-AT	82.09	70.36	67.83	74.53	77.19	57.93	89.73	79.06	65.08	96.04	76.89	83.4	99.32	77.93	95.58	69.3	56.85	86.22	82.79	71.91	91.77	95.17	94.3	85.46	94.2	54.65	67.2	75.98	61.43	79.43	80.97	59.2	74.25	56.74	81.87	68.97	94.27	64.43	76.76	73.98	79.63	59.89	76.33	55.72	56	94.77	41.89	52.34	69.05
CPAT-EU	35.37	80.77	5.31	24.9	27.44	77.14	40.13	26.55	14.5	97.29	87.99	96.17	99.42	89.26	96.52	87.14	91.47	52.02	66.73	23.47	77.07	96.03	78.55	80.07	63.41	91.43	60.66	81.73	70.24	87.76	90.1	66.14	92.91	74.25	86.48	93.06	99.32	86.78	94.17	94.25	94.08	86.71	92.88	84.52	87.3	95.83	74.96	88.44	84.68
CPAT-PL	49.64	80.36	12.87	33.06	35.54	78.41	62.68	36.41	19.83	93.93	86.57	93.26	98.94	88.36	95.29	86.84	84.49	47.96	64.3	32.08	72.38	96.04	88.99	72.47	69.49	84.71	44.61	76.19	60.76	85.45	89.03	60.15	89.63	64.92	85.97	90.49	98.7	73.56	91.69	91.49	94.27	87.35	92.55	77.91	78.51	94.53	67.09	81.09	83.75
PLEK-HS	12.02	53.93	1.96	11.57	10.96	53.36	24.35	13.92	2.99	63.91	85.2	92.52	91.49	86.69	79.98	86.91	88.68	34.31	36.97	12	45.59	90.4	92.24	44.3	53.05	88.86	11.35	60.18	64.86	69.55	87.44	74.26	87.82	76.3	94.04	96.88	98.89	74.78	97.52	98.38	97.69	95.4	92.98	69.07	76.45	79.38	84.28	82	76.98
PLEK-AT	5.84	39.68	0.63	3.77	3.33	29.5	7.09	3.82	1.27	85.38	77.94	82.57	97.3	78.2	88.74	78.49	72.2	6.84	19.47	4.68	23.46	76.48	35.67	23.39	14.36	70.12	22.96	51.49	56.94	73.1	79.92	70.87	71.08	63.24	88.76	93.67	98.38	81.66	89.23	93.85	86.54	90.88	90.76	56.03	66.2	87.79	76.59	68.28	75.23
PLEK-EU	21.18	52.19	3.52	15.88	15.85	60.3	27.28	17.07	4.96	96.44	93.9	89.5	98.96	70.11	95.37	58.73	85.48	35.88	60.91	16.47	66.67	93.6	79.41	63.2	50.32	84.97	63.38	72.53	81.98	92.84	76.11	53.3	86.23	77.05	78.54	85.58	91.06	70.6	89.96	91.2	84.94	77.27	64.79	74.56	79.57	94.71	78.32	82.97	58.13
PLEK-PL	31.79	50.35	5.2	17.76	17.73	46.55	37.51	18.55	5.67	82.89	81.71	80.45	96.71	79.44	88.4	76.77	57.45	24.64	28.13	18.89	55.62	91.4	69.02	50.75	40.23	55.08	20.55	60.84	57.51	75.02	82.79	63.23	70.85	49.16	90.6	78.85	93.92	84.3	79.76	83.01	82.13	78.71	86.95	47.84	52.44	88.06	69.66	51.2	74.16
CPC2-HS	32.53	83.36	6.5	23.3	24.11	82.14	45.26	26.5	14.68	96.31	94.02	96.05	99.37	91.85	96.82	92.36	94.27	40.58	61.32	20.83	68.84	95.21	80.99	69.6	64.96	94.5	47.37	69.72	67.38	91.47	92.06	65.39	94.48	70.72	88.61	97.97	99.66	85.97	97.62	97.87	98.63	95.08	97.14	79.04	82.27	95.52	83.1	86.99	84.76
PP-HS	35.53	71.91	7.99	38.67	41.89	87.03	57.1	43.15	12.1	95.14	97.56	97.7	96.07	95.68	88.99	93.64	96.36	77.12	55.99	33.17	92.76	98.26	96.43	91.94	79.15	96.5	19.28	86.84	77.86	90.18	92.86	80.48	96.31	88.13	94.07	97.67	99.52	82.59	97.14	95.63	98.38	81.57	97.24	89.78	93.47	88.75	90.12	94.3	89.35
PP-AT	82.16	77.55	28.85	76.7	74.71	76.9	87.23	77.95	61.18	96.96	92.03	91.29	99.45	85.52	95.2	78.8	80.45	76.63	85.32	68.28	96.51	99.02	99.36	93.87	99.11	76.45	48.21	83.77	77.64	91.24	86.09	70.96	86.36	76.26	84.01	85.08	97.56	73.18	85.27	84.96	91.13	66.95	84.39	75.19	76.6	95.11	69.74	74.13	78.49
PP-EU	57.97	84.79	15.55	47.32	51.44	90.84	60.95	52.13	35.36	98.66	97.72	98.2	99.75	90.44	97.44	88.06	94.91	44.5	83.99	40.09	95.71	98.17	96.19	92.89	95.55	96.1	71.74	90.63	89	96.6	90.85	80.49	97.07	90.38	82.8	95.44	99.39	76.59	95.15	94.46	95.36	76.91	92.39	91.69	94.07	97.01	85.35	94.77	87.43
PP-PL	48.8	81.6	14.47	40.49	43.52	89.34	65.35	44.54	18.96	93.69	96.95	97.67	98.88	94.22	92.55	92.35	93.92	32.21	40.31	36.77	83.68	96.48	76.79	86.35	85.06	95.04	27.53	85.11	74.62	93.2	93	77.48	96.09	84.92	92.15	97.03	99.46	83.31	96.24	95.62	97.85	84.69	96.65	87.33	90.54	91.95	85.68	91.98	89.19
FL-HS	46.78	80.93	8.86	30.73	33.58	85.45	48.46	33.54	23.01	93.83	85.52	88.69	84.91	80.4	92.13	84.01	93.29	58.06	70.9	28.86	83.33	96.17	85.85	82.2	71.22	93.65	52.49	78.03	75.22	84.43	84.41	72.33	89.7	81.92	79.68	94.35	99.01	77.09	93.49	94.09	92.9	80.53	89.26	88.17	90.33	91.85	80.96	91.59	82.94
FL-AT	75.21	70.64	11.19	47.78	47.28	65.43	64.08	50.64	58.79	98.2	84.21	86.84	99.45	78.19	96.58	72.49	69.31	72	76.08	47.91	88.34	98.52	92.9	84.87	91.75	68.01	63.66	76.92	65.11	84.63	82.45	61.85	80.06	65.79	82.74	78.17	94.29	75.9	80.73	82.01	85.62	66.04	79.4	67.72	67.7	95.92	55.09	64.71	72.27
FL-EU	31.59	81.09	4.38	19.27	20.67	78.41	32.12	21.34	12.29	99.65	97.54	96.77	99.86	90.51	98.01	89.68	95.14	41.51	65	18.72	73.44	95.18	80.82	74.83	61.57	95.61	68.04	82.98	83.2	96.14	91.59	71.87	95.06	78.7	87.3	98.16	99.57	82.26	97.66	97.99	97.76	89.86	94.81	87.25	90.17	97.49	91.09	93.26	87.24
FL-PL	34.61	79.96	5.15	25.18	25.88	76.25	45.71	26.36	13.22	93.79	92.78	93.83	97.47	89.72	94.76	89.41	88.77	43.96	58.23	24.66	68.32	94.83	82.32	67.77	63.05	88.53	36.68	74.89	66.73	88.7	90.3	63.71	90.71	68.69	89.36	93.74	99.15	84.66	94.41	94.03	95.64	90.24	95.29	80.17	82.02	94.34	73.37	84.94	86.02
LD-HS	1.97	17.29	0.23	1.89	1.52	16.27	3.22	1.8	0.47	91.55	69.65	68.98	90.3	57.06	85.53	68.58	70.2	3.47	6.58	2.56	15.1	66.32	20.18	16.28	6.21	70.02	26.79	38.81	63.09	40.53	59.75	69.24	58.05	70.2	82.86	97.18	99.31	96.13	97.2	97.03	92.72	94.95	95.78	51.02	64.66	84.27	75.59	71.76	69.06
LD-AT	5.04	34.66	0.43	2.56	2.26	19.31	4.74	2.61	0.9	89.45	73.76	71.99	96.78	70.62	88.41	72.17	68.74	4.92	15.66	3.42	19.69	74.61	28.81	19.74	11.77	67.57	28.31	42.95	66.8	41.79	74.99	66.36	60.67	63.74	87.48	91.07	96.64	95.06	87.25	90.35	87.09	91.29	87.22	48.49	61.07	86.33	80.56	68.12	71.37
LD-EU	4.31	41.14	0.64	4.72	3.97	32.66	7.57	4.76	1.32	96.93	90.56	86.53	97.55	78.05	91.39	80.72	84.35	10.92	22.82	5.9	35.42	82.28	46.5	38.07	18.13	83.94	31.57	58.04	76.36	81.73	80.98	69.57	78.98	74.93	89.62	94.71	96.21	86.23	96.16	94.87	93.34	90.21	89.54	67.46	75.87	90.53	83.88	80.39	75.87
LD-PL	11.06	38.18	0.81	5.09	4.6	28.53	8.67	5.56	2.18	78.29	76.65	79.75	94.13	74.88	83.9	75.57	66.6	9.57	16.79	6.73	34.74	79.8	44.84	35.15	21.48	65.1	20.25	53.63	57.91	59.95	75.03	65.17	69.36	58.1	88.44	85.94	93.81	87.35	82.67	84.02	83.76	83.07	87.97	53.59	60.12	82.35	76.81	62.79	72.59
LAD-HS	30.46	83.35	5.22	27.13	26.86	85.52	43.89	36.1	14.43	96.6	97.63	98.55	99.4	95.07	95.83	94.05	97.55	76.92	79.72	22.59	88.94	97.28	94.33	90.26	91.78	97.69	42.92	71.49	82.98	95.11	95.22	86.52	97.7	90.13	89.87	99.26	99.64	86.03	98.46	99.2	99.43	95.13	97.4	82.08	84.89	94.99	89.68	89.14	84.05
LAD-HSp	60.88	83.78	8.79	34.84	40.54	89.48	49.6	40.49	40.45	91.28	91.46	94.89	86.38	85.02	90.34	86.36	96.57	73.55	82.94	30.58	94.38	95.2	90.55	90.57	86.39	96.34	41.39	87.73	85.53	88.57	86.97	81.11	95.06	91.46	74.77	95.44	98.85	84.04	94.11	94.57	93.92	78.03	91.1	91.87	94.29	90.38	86.79	94.82	85.98
MR-HS	40.03	75.5	7.84	27.26	29.3	80.58	43.02	31.65	14.52	91.72	86.03	95.97	95.36	85.79	90.68	83.36	94.43	55.71	63.04	25.46	84.21	95.64	90.97	80.95	68.69	94.35	63.41	86.71	70.48	86.36	87.71	69.73	94.53	84.55	74.12	94.92	99.2	69.06	94.49	94.86	92.19	80.57	89.06	88.41	92.16	90.58	83.8	93.28	83.35
LR-HS	37.26	76.22	5.23	24.1	24.75	78.02	38.27	27.01	13.95	93.69	88.46	95.76	96.29	86	92.98	85.78	94.67	49.59	57.12	22.86	79.32	95.69	85.81	76.98	60.14	94.66	61.91	85.2	74.85	87.94	88.33	67.16	94.02	79.55	77.63	95.8	99.19	81.66	95.06	95.69	93.01	84.13	91.28	88.31	91.59	92.65	84.18	93.19	84.84
CNIT-HS	27.99	76.78	5.78	20.12	21.38	77.59	36.78	22.96	8.04	87.76	93.62	96.79	97.73	91.09	91.43	89.82	94.49	50.21	60.57	19.95	67.86	93.83	91.7	73.7	61.18	95.14	26.38	78.04	76.54	92.05	90.63	73.01	94.56	79.51	91.99	98.6	99.51	72.16	98.19	98.5	99	91.38	95.09	83.54	87.97	90.7	89.19	92.45	86.49
CNIT-AT	61.76	73.41	15.02	40.76	43.76	70.65	68	44.2	24.8	93.79	87.09	89.91	98.92	83.8	94.92	77.03	75.94	56.88	73.67	40.31	76.72	96.26	93.82	75.69	84.04	74.98	45.38	76.96	67.97	86.79	84.35	62.41	84.45	66.53	86.78	83.38	96.95	69.62	87.08	87.44	90.91	77.03	83.42	70.98	73.25	94.56	62.09	72.33	76.35
CPP-HS	22.91	73.37	4.33	17.56	18.12	76.62	34.82	22.86	10.15	95.17	92.9	97.05	99.07	93.86	94.96	94.32	96.03	53.1	58.22	15.95	69.24	94.9	93.11	73.57	86.65	96.04	38.42	67.13	68.97	86.52	93.66	76.64	95.47	80.1	91.53	99.12	99.67	86.18	98.68	99.13	98.98	96.47	98.3	78.42	81.7	93.79	89.62	87.15	82.7
CPP-EU	35.16	82.57	5.24	22.57	23.29	78.96	37.54	26.31	15.76	98.95	94.46	96.3	99.48	90.11	97.82	90.15	95.21	46.55	70.07	20.88	79.87	96.31	80.17	77.61	71.45	95.18	78.88	74.16	81.92	93.33	91.42	71.12	94.72	79.19	84.88	97.57	99.23	85.96	97.45	97.6	97.38	92.52	94.12	83.22	85.17	97.21	87.86	89.94	84.98
LF-HS	43.1	83.73	9.3	24.97	28.26	85.14	46.7	27.77	17.14	92.32	93.34	95.08	95.9	90.67	95.42	90.92	94.78	48.21	66.72	24.73	71.02	94.44	84.48	73.57	68.38	95.5	32.61	78.06	70.95	91.01	91.52	65.17	94.21	71.79	89.38	97.47	99.64	85.82	97.26	97.58	98.25	92.65	96.22	85.79	88.19	94.45	81.32	91.91	87.43
LF-AT	66.27	76.77	19.95	47.1	50	72.58	70.55	49.84	42.27	96.93	84.03	88.01	96.51	81.86	96.16	78.58	76.82	70.36	78.2	44.46	89.19	98.43	86.13	83.63	88.85	75.51	55.21	79.03	67.08	83.71	84.56	65.39	83.11	71.31	82.78	82.64	96.05	72.98	84.67	84.47	87.15	70.82	84.26	73.91	74.24	95.67	52.62	73.68	77.39
LF-EU	40.5	84.14	7.57	25.06	28.12	83.86	41.69	27.87	17.68	98.33	94.3	96.77	99.36	90.36	97.41	89.63	94.69	51.44	72.85	23.98	79.87	96.51	82.07	78.52	69.94	95.13	76.74	84.2	80.82	93.47	91.17	69.87	95.16	78.57	85.57	96.33	99.44	85.56	96.24	96.37	96.27	87.83	94.43	88.73	90.25	96.65	82.53	92.44	87.15
LF-PL	36.76	79.73	6.98	23.07	25.11	79.7	46.9	24.96	13.67	92.74	89.12	85.75	89.53	84.42	95.2	90.43	91.69	36.77	54.71	22.1	63.82	93.95	80.91	63.39	59.42	92.27	24.7	67.75	65.36	84.27	88.6	62.42	87	67.21	88.36	95.95	99.51	81.36	95.99	96.14	97.58	92.81	96.24	81.62	83.77	94.35	75.83	88.7	86.64
RP-PL	29.88	77.64	4.32	24.14	21.92	73.65	38.63	25.56	12.66	93.67	91.37	94.53	98.88	89.41	95.62	89.82	89.37	38.52	54.65	23.02	64.51	94.37	82.49	63.03	60.52	89.28	40.14	76.99	63.94	88.23	90.37	62.03	91.6	66.18	88.7	93.93	99.21	87.35	94.98	95.18	96.28	89.64	95.59	80.26	82.65	94.48	75.41	86.73	86.63
LGC-HS	23.33	76.97	4.45	16.29	17.07	73.7	36.05	18.69	9.48	93.97	92.38	94.29	98.94	90.13	94.82	91.75	93.67	26.34	47.18	15.19	55.49	92.49	76.34	54.97	51.43	92.76	38.3	65.41	66.98	86.92	90.6	66.03	91.95	69.24	89.04	97.23	99.4	81.99	97.05	97.52	98.47	95.59	97.07	75.67	79.19	93.98	80.24	85.55	82.4
PLN-HS	18.98	71.42	1.86	14.93	13.76	66.08	22.25	16.6	7.52	92.06	92.25	94.56	95.46	88.01	93.19	88.99	94.13	34.55	47.87	14.69	63.56	93	75.1	62.46	48.96	94.03	38.79	79.28	70	88.37	89.67	65.53	92.21	72.14	87.03	97.01	99.45	91.25	96.29	96.82	95.54	89.43	95.38	84.87	88.23	92.73	87.22	92.33	86.7
PLN-AT	33.79	80.99	3.67	32.46	24.85	77.44	37.38	37.69	17.42	96.14	92.9	67.05	99.33	89.98	96.99	89.07	91.03	69.6	77.51	32.79	83.33	96.78	90.61	83.27	87.05	91.17	57.89	81.99	74.12	91.77	91	70.7	93.39	78.45	87.21	93.59	98.94	88.06	93.83	94.01	94.48	84.86	93.88	83.98	85.56	96.5	73.92	89.14	86.05
PLN-EU	30.26	82.09	2.84	25.3	21.36	77.73	31.75	28.46	15.72	99.04	96.87	97.04	99.78	90.16	98.14	89.65	94.86	59.28	76.76	24.91	82.26	96.98	86.04	81.16	83.16	95.06	80.71	83.11	86.06	95.87	91.34	73.39	95.42	79.86	85.21	96.14	99.42	84.13	96.23	96.56	95.82	87.84	94.2	87.72	88.94	97.64	81.61	92.53	87.11
PLN-PL	22.59	75	2.61	17.1	15.62	72.05	27.54	19.53	8.87	91.41	94.49	95.99	98.44	90.33	94.78	91.46	94.58	34.87	52.12	17.19	61.53	93.19	79.51	60.99	57.76	94.8	35.17	74.42	66.06	89.84	91.62	63.95	93.93	69.18	91.2	97.94	99.71	90.95	97.53	97.88	98.61	95.16	97.23	81.97	84.87	93.65	82.62	90.29	86.71
RS-HS	56.37	77.14	4.69	38.97	32.03	81.45	45.35	44.58	31.69	89.76	79.59	96.95	97.96	84.42	89.08	81.22	92.77	80.64	79.31	34.4	92.11	97.97	94.83	90.27	92.67	91.91	84.36	87.7	67.07	81.21	87.34	70.33	94.87	85.58	71.93	92.02	98.79	72.35	93.15	94.53	86.87	80.9	86.39	88.37	90.24	89.21	76.31	90.58	79.83
RS-AT	45.53	80.22	2.73	17.57	17.3	73.85	33.29	18.64	20.39	96.23	90.11	92.47	99.26	84.83	96.71	82.74	86.42	20.11	76.47	18.61	54.27	93.46	82.44	48.88	71.36	86.4	56.63	74.96	67.49	88.07	87.23	65.74	89.15	66.45	84.46	92.66	98.64	75.98	91.93	94.02	94.1	88.18	88.41	77.41	79.44	95.82	81.32	83.45	80.85
RS-EU	36.41	81.83	2.56	28.27	22.4	79.4	33.87	32.53	19.28	98.43	94.85	97.05	99.65	88.56	97.69	87.68	95.5	61.69	78.23	27.63	84.4	97.08	89.53	81.23	85.98	95.93	83.08	84.19	82.48	93.3	90.03	73.44	95.98	81.9	81.79	96.08	99.2	87.75	96.36	96.76	96.72	87.21	92.24	88.78	90.36	97.31	83.4	93.05	85.19
RS-PL	33.93	79.04	3.15	23.44	21.17	76.94	39.07	25.8	13.22	93.87	92.57	95.15	98.67	89.6	95.66	90.27	92.13	36.99	55.22	22.74	64.22	94.1	82.35	62.53	60.65	92.7	40.24	76.46	65.23	88.77	90.71	62.85	93.06	67.33	88.23	96.06	99.58	83.94	96.1	96.47	97.89	92.51	96.14	82.23	84.26	94.83	77.06	89	86.58
RS-HSp	55.12	74.69	5.05	34.65	33.06	83.03	45.46	40.3	28.75	82.8	75.25	96.06	88.28	81.37	81.69	78.1	93.42	70.68	74.44	31.63	90.39	97.38	91.26	87.78	82.85	92.91	75	86.72	63.69	77.4	85.36	68.54	94.44	83.88	65.61	93.16	98.79	68.63	92.46	94.4	85.27	81.54	83.95	88.09	90.73	82.03	84.9	91.39	77.17
LM-HS	27.72	75.51	4.39	16.62	17.8	76.48	37.32	18.47	9.4	83.82	93.4	95.28	96.88	90.11	91.88	90.91	94.28	26.84	45.36	15.78	52.22	89.95	76.64	46.94	50.91	94.48	25.97	71.92	66.85	86.82	90.27	64.49	93.19	69.17	89.64	97.93	99.75	83.86	97.76	97.96	99	95.69	97.28	80.2	83.88	91.78	79.76	89.27	85.97
LM-AT	65.48	80.47	22.92	49.36	50.39	80.89	77.2	52.93	37.65	96.08	87.21	92.7	99.34	86.27	96.13	83.81	82.58	62.18	77.55	47.32	83.01	97.73	93.06	80.44	84.8	83.29	54.45	79.8	64.48	87.16	87.21	61.76	89.24	69.45	82.91	89.1	97.6	72.89	90.73	90.66	93.2	81.26	89.04	77.9	78.02	95.31	66.19	80.22	81.61
LM-EU	40.8	81.39	6.35	25.21	26.28	80.57	43.55	27.57	19.89	98.79	95.46	95.49	99.64	88.39	97.71	87.78	92.97	42.01	68.34	23.42	74.31	95.3	79.53	69.65	70.8	92.68	75.19	82.61	77.87	93.94	89.14	64.53	93.38	75.09	84.44	93.25	98.63	86.31	93.52	93.44	94	83.6	92.6	86.01	87.69	97.01	76.22	90.14	85.27
LM-PL	37.98	80	7.78	23.97	26.02	80.73	49.15	26.23	14.73	93.74	88.94	86.53	87.02	85.97	95.5	89.98	91.73	37.13	55.38	23.1	64.34	94.14	82.4	62.86	48.04	92.22	30.8	68.37	64.98	84.86	85.18	62.8	87.58	67.29	88.19	95.87	99.54	82.33	95.96	96.1	97.72	92.43	96.21	81.73	83.92	94.85	76.84	88.47	86.63
DC-HS	23.14	78.66	4.31	20.83	22.15	81.87	41.25	27.6	9.72	93.91	96.06	97.63	98.93	94.52	95.42	94.83	96.75	68.16	67	19	75.58	95.61	93.89	78.36	85.85	97.06	42.49	68.29	74.01	92.85	94.22	76.76	96.52	81.86	92.08	99.47	99.71	87.68	98.92	99.33	99.4	96.24	98.39	79.92	82.8	94.48	92.47	88.17	83.08
[truncated: 6 more columns]

## Sheet: MCC
Models	Datasets
	CNIT-AC	CNIT-DR	CNIT-GAG	CNIT-GG	CNIT-MAM	CNIT-MM	CNIT-PT	CNIT-PA	CNIT-XT	CNIT-CE	CPC2-DM	CPC2-MM	CPC2-CE	CPC2-DR	LGC-CE	LGC-DR	LGC-MM	PLEK-BT	PLEK-DR	PLEK-GG	PLEK-MAM	PLEK-PT	PLEK-PA	PLEK-SS	PLEK-XT	PLEK-MM	RNAC-CE	RNAC-MM	CPP-sDM	CPP-DM	CPP-DR	CPP-sDR	CPP-MM	CPP-sMM	FL-CE	FL-GAG	FL-BT	FL-DM	FL-MD	FL-PA	FL-OA	FL-RN	FL-DR	FL-MM	LAD-MM	LF-CE	LF-GAG	LF-MM	LF-DR
CPAT-HS	59.85	80.45	37.02	46.75	51.37	83.44	67.12	49.22	35.19	94.49	81.84	92.19	96.78	84.26	90.63	75.71	81.98	68.01	74.55	45.59	81.87	93.61	88.23	85.32	72.14	81.7	53.9	80.56	46.3	86.75	84.22	35.4	89.14	49.81	0	0	0	0	0	0	0	0	0	78.16	78.35	89.29	62.31	75.42	70.05
CPAT-AT	82.01	71.49	69.74	75.7	78.38	61.44	89.64	79.81	67.33	94.31	66.57	73.09	97.53	71.71	91.3	59.86	49.19	86.25	82.65	73.37	91.28	92.38	93.67	84.82	94.03	47.7	69.96	71.34	31.05	77.04	74.45	36.23	68.11	37.42	0	0	0	0	0	0	0	0	0	50.07	46.55	89.61	36.93	41.48	55.46
CPAT-EU	45.22	79	16.22	36.69	39.13	75.64	48.94	38.18	27.54	96.08	79.55	91.73	97.87	83.2	93.01	78.27	83.73	58.32	67.73	35.03	77.64	93.62	77.77	79.43	66.89	84	64.61	77.21	36.38	85.31	84.37	8.87	88.42	32.98	0	0	0	0	0	0	0	0	0	78.08	77.98	91.58	61.79	77.61	71.3
CPAT-PL	56.96	78.53	26.04	43.72	45.93	76.63	66.96	46.53	32.84	91.25	76.37	86.09	96.08	81.77	90.46	77.56	74.18	55.32	66.08	42.62	73.48	93.65	88.25	72.79	71.95	74.75	51.47	69.93	0	82.23	82.73	-18.23	83.92	2.82	0	0	0	0	0	0	0	0	0	68.91	64.02	88.9	52.18	65.73	69.22
PLEK-HS	23.66	52.13	9.32	23.17	22.76	53.45	35.51	26	11.19	47.74	69.71	83.49	65.09	78.52	57.05	75.2	77.09	44.19	43.41	23.08	50.09	84.71	91.61	48.75	58.32	77.71	17.85	51.53	6.72	63.34	78.69	35.39	79.64	40.15	0	0	0	0	0	0	0	0	0	56.21	57.36	55.56	67.21	61.68	50.66
PLEK-AT	14.77	36.89	4.58	10.63	10.23	26.45	15.11	10.88	6.18	78.92	62.99	60.19	89.82	63.17	76.67	57.82	43.01	14.87	26.36	11.45	28	62.17	35.61	27.22	21.93	40.03	32.04	38.47	4.83	66.76	64.9	20.57	49.57	5.55	0	0	0	0	0	0	0	0	0	34.27	37.46	74.59	50.52	34.42	48.8
PLEK-EU	33.02	50.59	12.07	27.59	28.01	58.21	37.82	28.72	14.9	94.96	88.72	78.37	96.32	62.93	90.85	49.31	73.46	44.75	59.77	27.69	68.08	89.64	78.01	63.36	55.64	72.95	66.85	65.21	61.8	91.2	68.47	34.06	77.84	49.29	0	0	0	0	0	0	0	0	0	63.87	65.54	89.49	64.4	67.49	43.47
PLEK-PL	42.67	46.54	15.85	30.03	30.22	42.34	46.88	30.82	16.26	75.7	67.11	66.21	87.51	67	76.11	58.84	42.07	35.87	34.17	30.71	58.87	86.31	68.68	52.93	47.71	41.27	29.52	49.76	-6.29	68.9	70.91	1.56	59.19	-1.31	0	0	0	0	0	0	0	0	0	31.04	31.08	75.35	50.64	28.54	50.45
CPC2-HS	43.28	81.86	18.07	35.34	36.25	81.15	53.13	38.23	27.73	94.71	88.31	91.41	97.66	86.66	93.62	85.66	88.73	49.42	64.14	32.63	70.35	92.35	80.23	70.8	68.17	89.22	53.81	63.4	16.62	89.45	86.93	-9.05	90.88	14.12	0	0	0	0	0	0	0	0	0	70.59	68.63	91.01	69.75	72.9	68.25
PP-HS	45.76	70.42	20.16	48.33	51	86.21	62.47	51.91	24.91	93.05	95.19	95.15	86.66	93.13	77.63	87.71	92.82	78.9	59.88	43.58	92.55	97.21	96.08	91.58	80.25	93.17	27.72	83.62	51.57	87.85	88	51.6	93.96	72.77	0	0	0	0	0	0	0	0	0	85.76	88.72	77.12	81.92	88.51	78.19
PP-AT	83.3	77.37	40.96	78.68	77.05	76.92	87.76	79.7	66.28	95.6	85.95	84.07	97.96	80.02	90.27	69.27	70.23	78.48	85	71.62	96.34	98.42	99.29	93.52	99.09	66.66	54.51	79.91	52.07	89.35	80.27	51.93	80.95	58.69	0	0	0	0	0	0	0	0	0	68.71	67.14	90.09	59.01	61.79	66.33
PP-EU	63.21	83.84	28.57	55.12	58.37	90.09	65.39	58.9	46.13	98.08	95.66	96.19	99.08	86.05	94.86	80.28	89.86	52.57	83.52	49.18	95.51	97.04	95.81	92.46	95.5	92.58	73.89	88.24	77.22	95.8	86.17	62.73	95.26	78.27	0	0	0	0	0	0	0	0	0	88.31	89.86	93.99	76.09	89.69	77.73
PP-PL	56.3	79.91	27.77	49.78	52.28	88.45	69.13	53	32.01	91.01	94	95.08	95.86	90.96	85.01	85.9	87.81	42.52	46.56	46.55	83.77	94.36	76.14	86.02	85.55	90.67	36.64	81.45	42.34	91.65	88.54	43.75	93.67	64.75	0	0	0	0	0	0	0	0	0	82.12	83.64	83.77	75.02	84.06	78.45
FL-HS	52.73	79.88	19.6	40.75	43.36	84.28	55.29	43.02	34.19	91.64	76.66	79	65.85	73.03	85.41	74.7	87.23	62.17	70.07	38.85	82.84	93.8	84.43	81.37	70.55	88.1	51.69	72.22	48.92	81.93	77.78	40.51	84.23	56.88	0	0	0	0	0	0	0	0	0	83.32	83.41	84.67	70.11	83.56	70.65
FL-AT	77.3	70.8	23.35	55.48	55.07	64.29	68.07	57.53	64.2	97.45	74.34	76.75	98.04	71.39	93.13	62.57	58.29	74.41	75.48	55.39	88.12	97.61	92.22	84.04	91.78	57.58	67.08	71.19	25.7	81.84	75.83	33.1	72.98	33.75	0	0	0	0	0	0	0	0	0	59.86	55.02	91.76	46.65	50.58	58.75
FL-EU	42.51	79.27	14.64	31.5	33.04	77.8	42.39	33.55	25.13	99.5	95.2	92.98	99.48	84.96	96	81.8	90.23	50.07	66.05	30.5	74.37	92.29	80.07	74.76	65.3	91.22	70.78	79.16	64.31	95.23	86.49	27.58	91.83	47.31	0	0	0	0	0	0	0	0	0	82.29	82.93	94.95	83.26	86.29	75.42
FL-PL	45.01	78.06	15.77	37.03	37.82	74.39	53.49	38.1	26.16	91.15	85.94	86.99	90.8	83.5	89.45	80.88	79.42	52.14	61.04	36.2	69.89	91.74	81.5	68.36	66.59	79.39	44.32	68.52	13.65	86.02	84.26	-6.27	85.07	14.08	0	0	0	0	0	0	0	0	0	71.8	68.62	88.61	59.12	70.97	72.4
LD-HS	3.36	6.57	1.07	3.51	2.91	9.45	4.3	3.14	-0.61	88.71	30.76	11	74.65	12.09	71.34	22.47	27.41	5.57	5.93	3.94	14.41	42.56	8.07	16.77	2.02	26.59	31.64	17.83	1.08	23.86	18.3	-0.2	15.99	7.25	0	0	0	0	0	0	0	0	0	27.09	31.66	68.39	45.84	33.24	23.94
LD-AT	13.21	30.63	3.17	6.66	6.6	13.85	9.84	6.92	3.35	84.64	41.25	29.24	88.54	49.41	76.25	45.87	27.43	10.53	21.03	7.55	21.86	58.35	25.33	22.43	15.76	24.12	37.19	25.09	14.19	28	56.1	15.39	25.95	-3.41	0	0	0	0	0	0	0	0	0	19.17	22.65	71.58	58.38	26.23	42.01
LD-EU	11.11	38.46	4.33	12.52	11.36	33.52	15.12	12.48	6.18	95.6	81.37	69.32	91.76	63.04	82.33	62.7	66.99	20.15	29.14	13.72	39.7	70.72	45.95	41.31	25.55	66.19	38.54	48.86	47.14	77.59	67.23	19.26	64.3	34.69	0	0	0	0	0	0	0	0	0	54.06	56.32	80.51	66.4	57.69	49.98
LD-PL	21.52	35.09	4.79	12.81	12.44	23.54	16.23	13.8	8.48	67.99	54.63	56.9	78.24	57.34	66.49	52.27	40.02	17.69	22.38	14.7	38.51	66.36	43.73	37.13	29.23	37.96	28.37	40.09	-2.92	50.07	56.45	3.1	48.81	1.81	0	0	0	0	0	0	0	0	0	32.15	30.71	62.86	54.39	30.09	43.63
LAD-HS	41.49	81.91	16.06	38.65	38.62	84.86	52.02	46.24	27.47	95.11	95.36	96.89	97.79	92.24	91.63	88.96	95.12	78.57	80.06	34.21	88.76	95.64	93.81	90.1	91.83	95.42	50.13	65.85	63.9	93.97	92.23	69.66	96.22	77.65	0	0	0	0	0	0	0	0	0	75.24	73.71	89.93	80.35	77.57	66.41
LAD-HSp	63.18	83.02	19.25	43.81	49.13	88.67	55.32	48.75	49.55	88.4	85.1	89.84	67.96	79.18	82.61	78.03	93.35	74.95	82.55	40.01	94.03	92.37	89.5	90.01	85.97	92.96	39.79	84.47	70.24	86.49	81.28	63.74	92.13	80.74	0	0	0	0	0	0	0	0	0	88.57	90.18	82.71	77.76	89.73	75.69
MR-HS	48.33	73.4	19.73	38.54	40.42	79.52	51.15	42.44	26.71	88.8	77.31	91.38	85.67	78.99	82.94	73.19	89.06	61.02	63.11	36.6	84.04	92.98	90.21	80.29	70.83	89.02	65.45	83.33	40.43	84.02	81.25	30.53	91.04	63.73	0	0	0	0	0	0	0	0	0	83.69	86.47	82.68	73.47	86.68	71.28
LR-HS	46.74	73.98	15.71	35.98	36.45	77.15	47.33	38.59	26.82	91.24	80.25	90.82	88.09	78.43	86.77	76.09	89.42	56.39	58.28	34.46	79.41	93.06	84.96	76.63	62.36	89.45	63.95	81.58	46.27	85.54	81.68	16.68	90.14	49.82	0	0	0	0	0	0	0	0	0	83.64	85.43	86.07	73.72	86.34	72.65
CNIT-HS	39.45	74.63	16.97	32.32	33.74	76.97	46.28	35.06	19.88	82.56	88.09	93.02	91.48	86.14	82.51	81.74	88.9	57.1	62.64	31.73	69.5	90.16	91.05	74.23	65.05	90.27	35.55	73.41	47.98	90.2	84.88	34.97	91.01	49.77	0	0	0	0	0	0	0	0	0	77.22	79.04	81	79.51	84.56	73.52
CNIT-AT	66.35	72.64	28.33	49.94	52.31	68.87	71.21	52.53	37.34	91.01	77.88	80.85	96	77.47	89.7	66.72	64.05	62.38	72.98	49.35	77.24	94	93.21	75.12	84.62	63.48	52.17	70.77	28.15	84.08	77.73	30.04	77.37	27.8	0	0	0	0	0	0	0	0	0	61.39	59.66	88.95	49.04	56.85	62.74
CPP-HS	34.92	72.24	14.55	29.79	30.61	76.19	44.64	34.96	22.6	93.06	85.8	93.58	96.56	89.88	89.83	88.92	92.02	59.17	61.85	27.62	70.7	91.85	92.53	74.39	87	92.07	46.35	60.84	22.25	83.59	89.3	38.46	92.52	51.61	0	0	0	0	0	0	0	0	0	70.31	67.94	87.45	79.3	73.24	63.08
CPP-EU	45.32	80.93	15.54	34.63	35.32	78.18	46.85	37.88	28.86	98.49	89.6	91.97	98.14	84.52	95.67	82.71	90.49	53.88	70.68	32.63	80.07	94.08	79.27	77.39	73.61	90.45	80.05	68.75	61.32	91.78	86.42	27.53	91.28	48.77	0	0	0	0	0	0	0	0	0	76.63	74.01	94.41	77.92	79.26	70.16
LF-HS	51.82	82.17	21.87	36.85	39.88	84.26	54.27	39.33	30.25	89.1	87.36	89.48	85.56	85.17	90.8	83.57	89.64	55.52	68.38	36.27	72.27	91.13	83.69	73.91	71.02	91.13	37.57	72.68	30.52	88.9	86.33	-2.8	90.5	19.98	0	0	0	0	0	0	0	0	0	80.14	79.4	88.86	67.79	83.51	75.09
LF-AT	70.09	76.34	32.82	54.89	57.35	71.31	73.35	57.05	51.59	95.56	74.35	78.41	88.61	75.34	92.32	68.81	65.78	72.87	77.57	52.61	89.03	97.48	85.22	82.7	89.06	64.68	56.63	73.66	29.94	80.97	78.19	39.07	76.34	42.79	0	0	0	0	0	0	0	0	0	66.03	62.15	91.31	43.11	59.39	63.6
LF-EU	49.62	82.73	19.14	36.84	39.67	82.89	50.2	39.33	30.78	97.63	89.51	93.02	97.73	84.97	94.87	82.04	89.51	57.74	73.1	35.5	80.15	94.39	81.18	78.04	72.27	90.48	78.18	80.48	59.19	92	86.13	23.9	92.05	46.85	0	0	0	0	0	0	0	0	0	84.2	83.04	93.31	70.63	84.78	75.49
LF-PL	46.76	77.89	18.76	35.13	37.14	78.36	54.44	36.87	26.65	89.63	79.55	72.82	70.18	75.65	90.32	82.3	84.15	46.32	58.32	33.83	65.97	90.34	80.15	64.96	63.61	85.27	26.54	58.8	4.85	80.56	81.58	-25.83	79.58	-5.07	0	0	0	0	0	0	0	0	0	73.98	71.41	88.59	59.95	77.09	73.15
RP-PL	41.06	75.61	14.52	36.1	34.25	71.84	47.79	37.4	25.54	90.95	83.3	88.23	95.86	82.74	91.19	81.36	80.5	47.75	58.08	34.7	66.57	91	81.67	64.56	64.51	80.53	47.8	71.3	0.81	85.41	84.2	-25.43	86.35	-1.36	0	0	0	0	0	0	0	0	0	71.94	69.73	88.88	60.71	74.27	73.48
LGC-HS	35.31	75.42	14.76	28.52	29.55	72.9	45.67	31	21.76	91.37	84.88	87.49	96.09	83.59	89.54	84.01	87.71	37.41	52.47	26.83	58.76	88.03	75.71	58.16	57.06	85.55	46.24	58.3	13.9	83.94	84.21	-6.52	86.63	6.06	0	0	0	0	0	0	0	0	0	65.85	62.76	87.83	64.15	69.62	62.59
PLN-HS	30.96	69.24	8.93	26.81	25.88	66.09	33.33	28.78	18.93	88.45	85.02	88.12	84.82	80.41	86.23	79.66	88.19	43.76	52.28	26	65.53	88.73	74.25	63.06	52.72	88.02	44.3	74.53	27.23	85.59	82.86	-5.98	87.08	21.8	0	0	0	0	0	0	0	0	0	78.92	79.47	85.24	75.61	84.36	73.61
PLN-AT	44.19	79.19	13.14	43.17	36.72	75.78	46.69	47.32	30.51	94.44	86.73	-16.64	97.54	84.62	93.93	81.39	83.91	72.61	77.49	43.17	83.3	94.83	89.79	82.49	87.38	84.24	62.41	77.42	42.15	89.85	86.02	29.38	89.54	48.17	0	0	0	0	0	0	0	0	0	77.41	75.2	92.93	61.28	79.09	73.57
PLN-EU	40.99	80.41	10.73	37	33.34	76.8	41.96	39.47	28.81	98.63	94	93.61	99.19	84.81	96.29	82.24	89.99	64.29	76.7	36.3	82.12	95.14	84.96	80.61	83.83	90.43	81.66	79.16	70.76	94.9	86.49	35.91	92.5	50.78	0	0	0	0	0	0	0	0	0	82.72	80.72	95.26	70.4	85	75.53
PLN-PL	34.63	73.21	11.07	29.36	28.05	71.65	38.41	31.82	20.97	87.83	89	91.26	94.18	84.05	89.52	83.76	89.17	44.75	56.52	28.97	63.98	89.15	78.79	62.95	62.24	89.63	43.55	69.17	4.5	87.62	85.95	-27.29	89.96	0.85	0	0	0	0	0	0	0	0	0	74.91	73.45	87.25	68.52	80	72.74
RS-HS	61.12	76.23	14.46	48.42	42.9	79.95	53.12	52.78	42	86.45	69.89	93.6	93.07	78.37	81.29	71.9	86.73	81.56	78.79	44.45	91.84	96.73	94.28	89.68	92.55	85.52	84.82	84.48	45.09	78.93	81.62	44.55	91.85	66.85	0	0	0	0	0	0	0	0	0	83.63	83.48	81.56	64.87	82.23	66.63
RS-AT	53.74	79.26	11.33	29.84	29.79	71.75	43.37	30.96	33.37	94.56	81.57	84.2	97.28	78.18	93.36	73.24	76.14	31.55	76.04	30.43	57.7	89.56	81.66	52.17	73.53	75.93	61.38	68.61	20.63	85.25	81.19	27.72	82.66	8.83	0	0	0	0	0	0	0	0	0	67.92	64.65	91.55	65.15	68.44	66.74
RS-EU	46.13	80.33	10.4	39.69	34.6	78.57	43.84	43.26	31.68	97.76	90.33	93.68	98.74	83.05	95.43	79.61	91.2	66.21	77.78	38.81	84.38	95.31	88.73	80.71	86.17	92.08	83.77	80.46	62.71	91.72	84.89	41.13	93.41	56.62	0	0	0	0	0	0	0	0	0	84.25	83.24	94.66	72.03	85.96	72.68
RS-PL	44.45	77.14	12.26	35.46	33.56	75.68	48.15	37.62	26.16	91.25	85.4	89.49	95.06	83.02	91.28	82.07	84.95	46.5	58.74	34.44	66.32	90.58	81.57	64.21	64.61	86.05	47.89	71.09	4.74	86.13	84.71	-25.03	88.59	-6.37	0	0	0	0	0	0	0	0	0	74.91	72.28	89.59	61.66	77.7	73.13
RS-HSp	60.27	74	14.67	44.52	43.35	81.69	53.1	49.15	40.16	78.8	65.21	91.77	71.03	74.57	71.59	68.37	87.67	72.96	73.79	41.74	89.98	95.78	90.39	87.07	82.41	87.01	74.61	83.26	39.82	75.29	79.13	39	91.13	62.17	0	0	0	0	0	0	0	0	0	83.19	84.18	72.17	74.52	83.5	63.57
LM-HS	39.21	73.74	14.65	28.87	30.29	75.91	46.72	30.78	21.66	77.26	86.81	89.67	88.2	83.67	83.61	82.47	88.51	37.86	50.88	27.47	55.92	84.02	76	50.82	56.64	88.87	35.16	66.24	10.72	83.99	83.62	-19.83	88.72	-0.11	0	0	0	0	0	0	0	0	0	72.51	71.69	83.42	62.3	77.79	71.05
LM-AT	69.45	79.4	35.85	56.71	57.65	79.79	78.94	59.47	47.96	94.32	77.76	85.55	97.55	80.1	92.21	74.53	72.48	66.39	77.25	54.92	83.14	96.36	92.43	79.68	85.31	73.56	59.6	74.36	16.05	84.49	81.1	13.36	83.96	26.66	0	0	0	0	0	0	0	0	0	69.81	64.95	90.51	53.54	65.9	67.71
LM-EU	49.3	79.75	17.22	36.28	37.12	79.24	51.27	38.38	32.24	98.26	91.17	90.33	98.7	82.05	95.42	79.25	86.62	49.39	69.03	34.3	74.23	92.38	78.1	69.04	72.75	86.1	76.84	78.38	51.19	92.5	83.17	8.78	89.2	36.18	0	0	0	0	0	0	0	0	0	80.22	78.6	93.99	62.52	80.46	72.44
LM-PL	47.74	78.15	19.66	35.95	37.95	79.37	56.22	37.99	27.78	91.03	79.26	74.13	66.04	77.76	90.94	81.64	84.3	46.51	58.87	34.77	66.42	90.64	81.59	64.41	48.94	85.26	34.27	59.62	3.46	81.29	76.92	-25.52	80.5	-4.1	0	0	0	0	0	0	0	0	0	74.12	71.7	89.65	61.48	76.74	73.23
DC-HS	35.13	77.38	14.51	33.04	34.47	81.31	49.91	39.19	22.07	91.29	92.2	94.85	96.05	91.06	90.79	90.1	93.47	71.44	69.15	30.83	76.34	92.97	93.36	78.78	86.27	94.12	49.77	62.29	40.52	91.22	90.39	39.69	94.26	56.93	0	0	0	0	0	0	0	0	0	72.56	70.06	88.88	84.74	75.54	63.96
[truncated: 6 more columns]
