# Supplementary material for: A large-scale benchmark study of tools for the classification of protein-coding and non-coding RNAs
Source: Nucleic Acids Res. 2022 Nov 24;50(21):12094–111. doi: 10.1093/nar/gkac1092 (PMC9757047; doi:10.1093/nar/gkac1092)
Supplement: gkac1092_Supplemental_Files [file gkac1092_supplemental_files.zip › Supplementary File 5.xlsx]

## Sheet: Accuracy
Models	Datasets
	CNIT-AET	CNIT-AMT	CNIT-AL	CNIT-BV	CNIT-BD	CNIT-BN	CNIT-BO	CNIT-BR	CNIT-CR	CNIT-GS	CNIT-GM	CNIT-MT	CNIT-MUA	CNIT-OB	CNIT-OS	CNIT-PHP	CNIT-POT	CNIT-SM	CNIT-SI	CNIT-SL	CNIT-ST	CNIT-SB	CNIT-TC	CNIT-VV	CNIT-ZM	LGC-OS	LGC-SL	LF-TA	PP-AMT	PP-CA	PP-CR	PP-GM	PP-OS	PP-PP	PP-lOS	PP-SM	PP-ST	PP-VV	PP-ZM	PLN-OS	PLN-ZM	RP-AMT	RP-BD	RP-CS	RP-ME	RP-RC	RP-SB	RP-ST	RP-ZM
CPAT-HS	99.22	96.53	93.86	96.33	99.41	95.55	95.53	95.22	97.35	89.04	95.8	78.03	98.68	99.07	97.74	98.83	96.92	99.31	99.63	96.01	95.39	99.16	96.77	97.23	98.14	87.03	89.05	63.32	69.17	80.78	67.71	88.33	78.81	80.07	48.65	81.65	72.67	83.98	81.67	89.56	92.67	75.48	73.48	86.08	87.77	75.51	73.45	79.96	76.84
CPAT-AT	99.77	99.56	98.16	99.5	99.88	99.14	99.25	98.99	97.9	96.19	99.51	90.78	99.77	99.69	97.76	99.92	99.63	99.91	99.98	99.55	99.45	99.92	99.61	99.66	98.94	86.09	93.65	54.05	65.5	60.07	67.92	85.39	71.71	75.48	30.99	74.98	69.98	79.12	76.38	90.9	92.58	57.25	60.61	70.4	72.39	60.01	58.67	65.35	67.38
CPAT-EU	99.17	96.6	95.33	97.38	99.34	96.84	96.93	96.57	98.06	92.51	96.48	84.57	98.87	99.24	97.56	98.53	97.41	99.74	99.56	97.16	97.01	99.11	97.42	97.58	97.94	87.26	92.1	64.08	72.22	80.3	65.73	90.11	81.29	82.67	53.52	81.09	74.45	86.29	86.33	87.3	87.63	69.24	72.12	82.55	86.68	68.97	72.26	75.32	73.92
CPAT-PL	97.36	97.39	94.31	97.1	98.17	95.28	95.22	95.1	91	92.57	96.52	82.01	97.58	97.1	97	98.74	97.42	98.34	98.37	97.24	96.75	97.89	97.19	97.27	96.89	89.87	90.32	64.05	67.25	74.72	79.32	89	79.05	80.63	52.17	87.16	71.89	84.22	81.33	87.95	93.65	83.8	82.44	90.14	90.27	86.41	81.34	84.08	88.56
PLEK-HS	62.63	66.15	62.72	65.05	79.43	51.75	50.16	53.5	64.18	57.65	65.21	43.37	69.49	73.6	80.61	78.85	75.86	36.73	77.61	72.06	65.43	77.77	73.36	70.54	73.96	86.48	70.73	71.35	51.98	86.98	80.64	71.56	61.91	65.21	56.17	60.8	57.9	69.83	60.01	60.39	77.49	62.63	77.04	79.34	78.11	67.89	76.44	69.21	77.81
PLEK-AT	73.48	83.6	87.94	70.44	90.29	93	93.56	93.08	23.08	80.6	71.4	50.21	94.15	85.68	86.97	97.54	83.14	96.32	81.73	67.05	68.63	84.32	81.72	82.94	79.57	85.7	78.24	66.32	57.47	90.5	62.31	76.83	65.49	69.65	52.1	70.6	64.32	80.99	65.15	67.96	80.03	76.65	66.42	77.9	77.63	76.64	67.07	69.26	75.18
PLEK-EU	93.64	89.62	95.95	94.5	96.32	96.04	95.94	96.11	97.54	93.79	91.5	87.62	95.73	96.67	94.42	97.87	94.55	96.81	96.48	95.41	94.91	96.08	94.1	93.12	92.83	85.46	92.61	58.55	59.45	56.81	65.24	73.11	71.07	63.6	30.4	72.48	64.38	77.24	68.76	85.42	90.82	62.96	63.48	67.32	69.06	61.47	62.71	64.41	67.07
PLEK-PL	89.88	94.59	86.14	84.02	97.39	88.73	89.02	89.05	82.81	78.37	89.97	61.41	97.4	95.81	95.17	98.52	94.56	94.66	97.02	83.03	83.78	96.03	94.32	94.6	91.64	88.86	81.17	61.7	52.01	89.09	79.61	81.11	70.11	67.03	50.13	78.71	62.31	78.46	68.15	86.82	91.91	80.49	73.04	86.98	85.68	83.11	74.5	77.18	83.82
CPC2-HS	94.3	96.58	93.84	95.85	97.15	95.22	95.09	94.88	79.12	91.85	96.17	83.3	96.74	96.08	96.85	97.38	97.05	97.96	97.21	96.84	96.56	96.21	96.86	96.85	94.41	96.02	91.33	78.7	71.51	85.37	82.87	91.44	87.63	83.53	68.24	89.2	77.73	90.21	84.96	77.43	89.29	74.78	87.45	86.17	88.33	79.26	87.74	79.54	85.35
PP-HS	85.37	91.27	87.38	86.96	92.76	85.84	84.81	86.54	87.95	80.44	89.34	67.94	91.89	93.34	92.9	92.24	92.69	90.4	93.22	90.63	89.1	90.5	91.34	91.07	87.65	95.77	86.01	90.05	62.51	91.27	77.27	85.31	82.16	76.74	74.74	84.75	66.2	86.92	76.15	76.3	89.99	77.58	87.63	90.64	90.29	83.35	87.69	83.29	86.97
PP-AT	95.11	99.12	96.51	98.56	99.1	97.49	97.27	97.21	93.94	93.74	98.91	85.29	98.93	99.18	97.62	98.53	99.39	98.53	99.16	98.76	98.63	97.87	99.12	99.08	95.8	94.9	92.49	76.02	61.83	67.9	77.02	82.78	76.99	76.25	52.44	85	67.89	80.04	76.36	87.52	94.41	68.13	76.21	76.72	78.04	74.19	76.68	71.62	80.08
PP-EU	96.45	98.15	97.14	98.59	98.65	98.04	98.03	97.81	95.35	94.22	98.35	95.16	98.74	99.13	97.77	97.02	98.73	98.91	99	98.63	98.66	97.66	98.51	98.4	95.88	93.91	96.63	80.12	71.8	75.15	72.36	87.53	88.9	82.97	61.81	80.68	71.63	90.17	84.94	81.13	92.36	54.28	76.82	65.71	75.34	55.28	78.69	69.78	74.75
PP-PL	91.93	94.85	89.39	92.86	95.81	90.74	90.39	90.27	87.1	81.68	93.68	74.92	95.09	95.13	95.41	94.84	95.56	94.02	96.15	93.41	92.91	94.07	94.82	94.94	91.96	95.29	88.01	83.95	66.86	92.09	83.28	87.78	85.23	79.52	71.76	89.82	72.01	88.08	80.73	80.73	91.71	86.84	89.18	92.82	92.14	88.64	89.54	87.79	90
FL-HS	96.56	97	96.08	97.88	98.36	97.4	97.77	97.35	95.77	94.99	97.8	96.15	98.67	98.23	97.18	98.13	98.11	98.9	98.32	98.03	98.1	97.75	98.27	98.32	96.06	91.48	97.91	72.15	73.42	74.9	72.61	90.31	86.15	85.6	55.14	81.68	74.28	91.06	84.64	82.17	89.38	54.16	72.61	62.26	72.51	53.63	74.54	68.75	72.09
FL-AT	99.31	99.67	98.41	99.53	99.61	99.17	99.06	98.88	96.52	95.32	99.54	97.63	99.48	99.4	98.48	99.67	99.75	99.46	99.68	99.5	99.4	99.44	99.58	99.68	98.23	92.81	98.6	60.98	67.71	58.99	75.25	85.61	81.38	81.18	39.32	81.78	71.34	84.76	82.55	85.81	89.86	50.5	63.69	58.01	65.11	50.94	64.15	60.49	67.69
FL-EU	96.27	95.06	94.59	96.72	97.3	96.17	96.2	95.59	94.69	90.63	95.47	94.68	97.34	97.53	96.72	96.62	96.28	98.59	97.61	95.83	96.02	96.65	96.29	96.41	95.01	94.14	97.84	78.27	81.71	84.24	74.88	93.47	92.25	88.68	62.61	86.73	78.23	92.46	89.67	78.39	86.79	50.51	76.56	65.4	76.57	51.27	78.36	70.94	72.29
FL-PL	96.5	96.32	93.19	96.2	97.71	94.25	93.8	93.63	89.51	89.56	95.43	79.28	96.8	96.88	97.36	97.89	96.89	96.95	97.86	96.11	95.36	97.39	96.47	96.59	95.94	94.97	89.37	66.22	67.61	84.42	81.96	90.69	83.17	83.37	57.75	89.82	74.04	89.36	82.83	84.62	90.53	87.59	83.56	90.73	91	89.46	83.43	87.2	88.29
LD-HS	66.09	34.44	55.62	54.17	49.03	59.66	62.29	57.14	76.97	85.81	40.04	69.74	60.93	56.33	44.88	69.11	40.75	71.98	51.92	51.37	59.03	47.13	44.1	41.93	51.95	70.12	90.4	61.6	89.67	86.74	54.2	69.25	76.46	67.12	80.12	76.68	70.78	76.33	71.36	43.37	48.78	52.09	57.41	51.68	57.18	49.84	59.07	55.79	53.95
LD-AT	64.54	80.26	92.37	86.92	60.54	93.49	93.51	93.32	39.59	82.67	83.48	82.84	75.92	67.93	61.55	83.22	89.98	66.39	58.77	87.78	89.61	56.47	88.93	87.21	58.07	77.79	91.92	65.68	72.55	79.88	48.48	79.36	72.93	66.07	62.23	78.46	68.51	80.1	67.91	50.11	65.77	57.91	63.44	68.35	71.13	58.8	64.63	64.13	57.9
LD-EU	76.24	51.94	80.28	73.72	74.44	82.55	83.36	81.52	82.93	78.16	61.73	76.8	72.24	76.93	72.2	82.51	69.12	79.88	76.6	74.83	77.29	75.65	70.11	64.55	75.09	83.7	89.93	69.38	78.43	84.04	63.88	74.31	79.58	69.83	66.98	82	71.93	80.21	74.95	60.45	72.66	61.43	68.38	65.42	66.03	58.47	70.02	63.06	66.43
LD-PL	85.98	90.16	81.93	82.85	91.42	85.09	85.64	85.21	64.51	77.1	87.62	69.88	90.62	90.23	88.99	90.28	92.24	82.19	91.56	82.62	85.54	89.7	91.77	92.17	86.12	84.91	84.62	67.1	58.19	83.48	62.27	80.83	71.27	69.43	56.99	78.4	64.43	77.38	69.73	79.77	86.21	74.17	73.49	79.41	78.87	75.01	74.25	72.86	77.2
LAD-HS	90.5	93.9	91.84	93.27	95.07	92.96	92.44	92.93	73.56	88.13	94.09	77.52	95.52	95.45	94.35	94.57	94.99	95.65	95.86	94.33	93.95	93.64	95.7	94.65	90.34	95.92	89.29	87.25	64.33	83.26	84.6	89.28	85.01	80.81	69.95	86.26	74.35	88.36	78.39	73.49	84.67	78.66	84.44	83.99	86.23	79.9	83.43	79.42	85.7
LAD-HSp	93.31	98.08	96.98	98.91	98.02	97.49	97.6	97.44	94.61	95.66	98.13	92.97	98.41	98.29	96.39	97.75	98.48	98.49	98.1	98.69	98.77	96.57	98.48	98.46	93.72	91.66	95.5	84.9	67.9	67.04	70.59	84.39	86.3	81.09	60.61	75.64	71.31	88.71	81.66	76.86	90.5	59.69	77.25	66.67	75.27	59.39	78.9	67.85	76.46
MR-HS	98.47	96.97	95.34	97.52	99.29	96.04	96.36	95.67	97.76	95.76	96.67	92.02	98.83	99.27	97.59	98.73	97.05	99	99.39	97.14	97.27	98.62	97	97.09	97.18	89.04	95.05	67.92	68.62	67.16	66.31	84.89	81.33	76.03	44.1	72.29	70.54	87.51	79.64	87.46	93.05	59.77	70.09	67.82	77.03	58.98	71.78	67.82	70.8
LR-HS	94.43	96.41	95.45	97.56	98.29	96.07	96.2	95.91	95.65	95.14	96.35	92.3	98.06	98.66	96.85	97.6	96.81	98.47	98.57	97.52	97.5	97.49	97	96.71	94.54	91.66	95.05	75.55	72.16	76.86	69.07	89.11	84.98	79.92	55.18	75.11	72.26	89.62	82.38	81.67	90.44	58.24	73.33	68.63	76.55	58.31	75.32	69.24	73.62
CNIT-HS	88.97	87.91	88.1	86.51	95.21	88.19	86.98	88.28	91.31	75.16	87.84	64.19	92.76	95.35	94.92	94.34	89.99	94.2	95.5	86.63	84.91	93.62	89.9	90.17	89.84	94.81	82.65	82.15	66.63	87.02	80.64	84.53	81.99	79.36	62.87	88.42	71.87	85.16	75.33	79.7	89.17	77.53	82.76	84.99	85.22	79.36	82.25	77.63	84.98
CNIT-AT	94.53	98.85	97.82	99.24	98.83	98.48	98.35	98.43	91.54	93.18	98.86	85.26	98.65	98.49	97.89	99.21	99.41	99.01	98.75	99.2	98.98	98.36	99.15	99.03	95.98	92.11	91.76	64.65	61.5	65.3	78.42	83.83	76.28	78.41	43.51	81.5	69.25	84.9	78.88	88.94	93.26	72.55	73.61	74.45	77.06	73.46	71.53	68.42	79.29
CPP-HS	87.45	90.09	85.86	88.99	92.75	86.09	85.65	86.08	71.46	83.67	89.38	78.95	91.69	92.5	91.98	92.84	91.11	92.18	93.57	90.63	89.75	91.48	91.16	90.77	88.75	95.23	89.44	81.68	69.82	89.43	79.74	89.25	86.14	81.46	71.33	86.04	76.06	87.25	79.66	70.54	86.54	67.98	83.06	79.32	84.37	68.91	83.38	76.19	79.14
CPP-EU	96.12	97.1	97.03	98.29	97.73	97.93	97.82	97.81	89.38	95.42	97.95	97.29	98.04	97.63	96.48	97.04	98.12	98.62	98.12	98.52	98.54	97.25	98.16	97.8	95.03	94.18	98.38	79.35	76.77	75.25	76.57	93.28	91.67	87.38	63.55	88.98	78	93.18	89.44	75.54	86.74	51.96	77.36	62.76	70.93	52.25	77.25	68.06	72.06
LF-HS	96.91	95.66	93.12	94.87	98.29	94.03	93.64	93.86	91.08	89.12	94.68	74.28	97.44	97.45	98.31	97.67	96.35	98.11	98.62	95.38	94.29	97.84	95.97	96.14	96.27	95.86	87.27	73.72	65.04	87.95	81.8	89.97	86.42	82.2	63.88	89.29	73.34	89.04	82.8	81.92	90.17	84.17	86.61	91.95	91.23	87.07	85.96	87.01	89.32
LF-AT	99.46	99.42	98.28	99.49	99.72	99.2	99.27	99.09	96.56	96.09	99.38	94.48	99.62	99.41	99.18	99.59	99.59	99.77	99.81	99.47	99.44	99.63	99.62	99.6	98.85	95.66	94.66	61.35	66.93	64.78	73.52	87.44	83.74	82.42	41.89	83.28	73.84	86.36	84.69	85.81	90.76	54.89	63.6	67.58	69.52	57.22	62.89	63.17	69.25
LF-EU	98.39	96.23	95.96	97.29	98.8	97.35	97.54	97.16	95.28	93.64	96.62	95.85	98.43	98.47	98.55	97.52	97.14	99.43	99.23	97.31	97.35	98.54	97.24	97.71	97.62	94.95	98.25	73.38	80.02	81.97	73.89	93.53	92.42	87.94	57.62	85.35	77.86	93.09	90.56	79.81	87.81	51.9	76.44	67.76	75.92	52.41	76.67	70.99	73.32
LF-PL	94.98	96	92.27	95.41	96.78	93.22	93.08	93.03	87.28	90.3	94.69	78.42	96.21	95.19	96.79	97.67	96.11	97.2	96.67	95.71	94.93	96.18	95.87	95.91	94.66	95.74	89.46	71.92	67.93	85.69	81.38	90.11	85.68	82.82	64.83	89.36	73.8	89.1	83.29	81.3	90.2	87.58	92.02	94.15	93.14	90.06	91.71	89.74	91.53
RP-PL	95.23	94.54	91.95	95.25	95.75	93.11	93.1	92.95	88.79	90.87	93.98	79.36	95.44	95.63	95.39	95.06	95.56	96.97	96.34	95.06	94.62	95.38	95.6	94.97	93.65	95.06	89.41	67.5	68.68	85.05	81.1	89.42	83.81	81.99	65.15	88.76	73.68	88.38	82.19	83.34	88.58	87.71	88.13	91.38	92.49	89.69	88.33	87.53	88.45
LGC-HS	90.4	94.37	93.01	94.41	92.63	93.04	92.97	92.95	68.85	91.6	94.65	84.93	92.32	91.14	92.88	94.54	95.34	94.26	92.28	95.06	94.91	91.4	95.34	94.56	90.79	96.1	90.69	76.88	70.4	79.79	81.01	89.86	85.48	81.68	68.7	86.82	76.8	88.82	81.2	73.24	87.62	71.83	85.95	80.85	82.95	74.99	86.1	76.4	83.49
PLN-HS	89.99	91.63	91.15	94.19	92.69	92.88	92.91	92.61	88.98	90.51	92.34	82.19	94.04	94.5	91.29	90.12	94.07	96.07	93.55	93.62	94.11	91.95	94.32	93.34	88.3	93.29	90.42	80.73	72.42	88.23	71.62	89.42	85.7	79.73	75.75	84.82	74.23	88.06	82.04	74.38	81.21	74.54	81.7	80.54	85.81	74.47	82.54	76.29	78.85
PLN-AT	98.15	96.25	95.5	97.51	97.07	97.13	97.22	96.99	93.08	95.46	96.62	89.03	97.52	98.56	96.69	94.92	97.5	98.78	98.29	97.35	97.65	97.26	98.06	97.17	96.27	96.56	93.23	66.07	70.6	76.86	81.1	90.42	88.04	83.65	56.04	87.48	75.05	90.26	86.23	82.45	88.61	66.06	74.27	74.37	77.84	70.05	73.63	70.63	75.46
PLN-EU	98.12	96.04	96.65	97.94	97.55	97.73	97.87	97.68	96.09	95.85	96.94	97.07	97.86	98.89	97.03	94.53	97.65	98.92	98.47	97.82	98.15	97.7	98.04	97.1	96.24	94.53	98.21	70.23	77.62	74.7	76.77	93.08	90.84	86.67	56.39	85.6	75.56	92.5	89.21	81.41	86.91	50.98	72.58	61.5	72.14	51.31	72.85	65.94	70.69
PLN-PL	92.35	92.8	89.59	93.11	93.67	91.12	91	91.02	84.42	88.73	91.96	75.73	93.51	93.83	93.38	92.03	94.28	95.37	94.47	93.21	93.1	92.91	94.21	93.51	90.96	95.73	88.13	77.12	67.8	90.08	81.92	89.58	86.64	80.54	72.59	89.64	73.35	87.95	81.9	77.71	86.41	85.87	89.71	92.08	91.98	88.91	89.98	85.69	89.33
RS-HS	99.09	98.92	98.82	99.46	99.22	99.21	99.35	99.15	98.57	98.6	98.82	94.25	99.59	99.61	97.6	99.48	99.36	99.75	99.62	99.33	99.25	99.29	99.45	99.04	97.17	88.87	95.03	57.15	65.59	62.27	64.74	85.22	77.3	71.87	33.57	66.91	70.67	87.97	78.39	88.48	90.87	58.75	59.86	64.01	70.47	58.46	60.88	62.7	65.5
RS-AT	83.23	98.79	98.4	98.82	94.01	98.84	98.73	98.78	41.23	95.36	98.58	88.48	98.06	92.36	94.02	99.37	99.23	97.91	88.9	99.18	98.93	90.8	99.03	98.73	87.05	94.09	92.64	70.23	65.33	70.07	73.76	88.25	77.39	80.94	50.99	86.54	72.19	87.44	74.93	74.1	86.11	72.36	79.06	76.03	76.73	71.41	77.05	70.05	80.17
RS-EU	98.01	98.01	98.12	98.92	97.4	98.87	98.89	98.73	95.71	97.08	98.35	97.35	98.37	98.51	96.78	97.29	98.77	99.34	98.44	98.61	98.84	97.45	98.7	98.08	96.12	95.31	97.07	74.35	73.78	71.02	75.04	92.06	90.75	85.56	56.96	83	74.72	91.67	89	78.32	85.86	53.61	74.51	63.53	71.78	53.28	74.58	66.19	71.98
RS-PL	95.09	96.03	92.57	95.8	95.61	93.54	93.51	93.37	87.21	90.84	94.97	79.8	95.95	94.91	95.76	96.86	96.21	97.35	96.13	95.76	95.28	95.43	95.97	95.8	94.11	96.07	89.51	72.52	69.04	84.46	84.97	90.33	86.2	82.48	64.55	90.17	74.48	88.93	83.52	80.46	89.68	88.7	93.53	94.92	93.54	90.94	93.29	90.27	91.87
RS-HSp	95.49	98.76	98.56	99.33	99.5	99.05	99.08	98.98	98.02	98.37	98.71	93.56	99.51	99.18	97.11	99.45	99.26	99.6	99.42	99.12	99.08	99.03	99.25	99	95.12	85	95.49	60.85	64.62	61.02	64.95	83.39	74.85	68.45	36.24	65.78	68.53	86.16	73.83	86.1	92.01	60.25	62.67	64.64	71.54	59.61	63.71	64.02	68.66
LM-HS	85.35	93.33	89.63	90.42	93.27	88.28	87.37	89.02	74.66	85.31	91.17	69.62	92.65	90.8	93.47	95.72	94.46	92.26	91.84	92.65	90.43	91.79	93.11	92.76	88.56	95.77	84.66	80.42	60.75	88.01	81.71	87.42	81.38	79.8	74.15	84.5	69.42	86.44	76.87	72.87	85.19	77.71	89.36	90.23	90.19	81.24	89.48	84.38	87.54
LM-AT	98.93	99.03	97.21	99.04	99.15	97.85	97.82	97.63	93.88	95.88	98.89	89.14	98.95	98.48	99.07	99.44	99.15	99.45	99.4	98.93	98.57	99.12	99.02	99.05	98.49	97.25	92.59	62.88	67.67	64.42	80.23	87.42	85.35	82.91	44.48	87.51	73.45	85.13	84.52	85.24	92.49	65.34	72.51	75.79	76.37	71.23	69.64	67.59	76.27
LM-EU	96.79	97.96	97.16	98.59	97.19	97.67	97.73	97.44	92.35	96.53	98.01	97.42	97.75	97.09	96.44	97.58	98.41	98.99	97.4	98.63	98.53	96.72	98.26	98.28	95.37	95.24	98.06	75.88	76.02	73.09	76.48	92.22	91.29	86.89	63.13	85.19	75.52	92	88.74	76.31	87.07	51.7	78.49	64.07	72.17	52.67	78.94	68.25	72.67
LM-PL	95.21	96.22	92.61	95.92	96.53	93.58	93.53	93.41	87.41	90.87	95.15	79.88	96.12	94.96	96.59	97.5	96.3	97.37	96.45	96.12	95.43	95.95	96.02	96.09	94.63	96.1	89.9	72.3	69.23	84.26	82.54	90.53	86.27	82.63	63.43	90.11	74.72	89.25	83.69	80.65	91.26	88.7	93.42	94.85	93.54	90.75	93.34	90.7	91.79
DC-HS	86.12	91.07	91.61	92.59	93.82	91.6	90.87	91.25	74.24	86.85	91.95	76.82	92.49	92.37	93.38	94.25	93.88	91.97	93.4	94.87	93.41	92.38	94.28	92.61	89.01	95.43	88.7	84.42	67.54	88.91	82.37	89.44	84.4	80.23	71.35	84.82	76.12	88.01	78.16	70	86.06	78.55	85.25	85.23	86.69	80.37	85	80.64	84.35

## Sheet: Precision
Models	Datasets
	CNIT-AET	CNIT-AMT	CNIT-AL	CNIT-BV	CNIT-BD	CNIT-BN	CNIT-BO	CNIT-BR	CNIT-CR	CNIT-GS	CNIT-GM	CNIT-MT	CNIT-MUA	CNIT-OB	CNIT-OS	CNIT-PHP	CNIT-POT	CNIT-SM	CNIT-SI	CNIT-SL	CNIT-ST	CNIT-SB	CNIT-TC	CNIT-VV	CNIT-ZM	LGC-OS	LGC-SL	LF-TA	PP-AMT	PP-CA	PP-CR	PP-GM	PP-OS	PP-PP	PP-lOS	PP-SM	PP-ST	PP-VV	PP-ZM	PLN-OS	PLN-ZM	RP-AMT	RP-BD	RP-CS	RP-ME	RP-RC	RP-SB	RP-ST	RP-ZM
CPAT-HS	30.47	8.08	3.71	5.44	24.4	7.26	3.72	3.34	5.49	1.03	4.9	0.76	12.9	63.11	92.01	4.28	5.34	35.55	31.77	7.36	9.45	1.21	1.98	2.5	74.22	93.83	82.33	92.78	74.14	100	98.21	86.35	89.88	77.65	100	91.74	79.27	83.14	82.05	30.05	65.11	79.36	87.95	90.22	88.77	83.37	88.25	81.51	88.64
CPAT-AT	63.57	41.18	10.24	29.28	62.73	28.25	18.52	13.57	6.29	0.38	30.39	1.73	46.2	84.89	97.96	39.34	32.35	87.43	89.71	41.03	47.06	3.45	14.49	16.46	95.46	97.7	89.49	94.02	84.12	100	99.54	91.91	93.85	82.37	100	92.36	89.44	87.63	86.84	20.91	77.76	81.48	89.95	92.62	89.9	85.19	89.23	85.66	90.56
CPAT-EU	28.82	8.38	4.97	7.27	22.64	9.85	5.29	4.65	7.36	1.5	5.78	1.05	14.42	67.53	89.33	3.42	6.34	59.44	28.11	10	13.59	1.42	2.48	2.85	72.66	93.73	86.57	91.95	80.16	100	96.36	88.28	93.73	79.9	100	92.76	83.44	85.27	86.44	18.27	42.36	81.96	88.27	91.22	89.48	84.46	87.84	80.13	87.28
CPAT-PL	11.14	10.64	4.11	6.7	9.14	6.71	3.49	3.22	1.68	1.33	5.85	0.91	7.4	35.24	79.49	3.99	6.44	18.34	9.55	10.17	12.54	0.36	2.28	2.7	59.84	93.79	84.2	86.78	72	100	95.88	87.22	84.77	78.55	100	88.36	80.6	84.48	78.02	34.21	63.58	81.82	89.53	91.33	89.37	84.65	89.18	84.82	88.46
PLEK-HS	0.91	0.89	0.66	0.61	0.94	0.72	0.35	0.38	0.43	0	0.62	0.31	0.64	5.62	28.69	0.25	0.74	0.6	0.76	1.12	1.39	0.06	0.26	0.26	14.58	82.91	63.27	73.49	51.28	100	86.19	66.02	59.56	62.79	100	56.25	56.01	64.77	57.07	14.05	30.51	57.23	73.8	72.42	71.19	60.95	74.75	63.94	71.37
PLEK-AT	0.92	1.32	1.67	0.59	0.87	2.8	2.12	1.91	0.14	0.07	0.24	0.26	2.67	9.74	37.43	1.52	0.66	4.99	0.62	0.71	1.1	0	0.32	0.39	15.78	83.79	70.06	78.42	57.62	100	58.45	71.3	64.64	72.54	100	76.07	61.35	76.21	61.97	15.43	31.06	70.69	74.87	76.16	74.98	70.11	73.7	63.78	74.29
PLEK-EU	4.06	2.25	4.74	3.19	2.73	5.52	3.3	3.45	4.18	0	0.9	1.11	3.77	31.5	63.22	1.46	2.29	6.13	1.55	5.1	6.62	0.2	1.09	0.88	33.86	94.74	87.97	83.93	64.89	100	95.57	81.37	85.24	73.84	100	90.07	76.19	81.85	77.38	17.62	57.34	69.73	81.88	86.03	82.67	77.15	83.08	76.92	84.59
PLEK-PL	2.57	4.21	1.48	1.19	3.85	1.95	1.28	1.28	0.73	0	0.72	0.34	5.93	27.19	66.72	2.9	2.26	3.67	3.72	1.52	2.34	0	1.08	1.25	33.83	95.21	73.12	86.11	52.29	100	96.75	78.9	73.52	70.44	100	78.93	62.18	79.14	66.44	32.72	57.61	72.2	85.35	84.78	84.36	75.12	85.46	71.88	86.48
CPC2-HS	5.75	8.33	3.88	4.97	6.43	6.84	3.47	3.33	0.73	1.38	5.4	1.03	5.82	28.69	72.22	1.95	5.89	15.66	5.8	9.14	12.48	0.34	2.13	2.35	45.09	92.65	85.5	88.47	75.86	100	91.13	87.53	85.91	77.94	100	85.89	83.98	85.6	78.07	20.04	48.85	80.26	86.62	89.1	88.85	81.05	87.08	82.61	83.75
PP-HS	2.33	3.47	1.93	1.64	2.64	2.44	1.15	1.29	1.26	0.58	2.01	0.54	2.42	19.17	53.59	0.67	2.46	3.82	2.47	3.3	4.31	0.13	0.79	0.84	27.06	93.17	78.21	87.75	62.28	100	87.96	81.05	77.28	70.38	100	80.8	66.63	81.49	69.3	20.88	50.7	71.67	82.88	87.19	84.9	76.88	83.59	76.68	82.03
PP-AT	6.67	26.2	6.59	13.05	17.96	12.35	6.08	5.95	2.48	1.13	16.59	1.17	15.87	66.13	85.06	3.42	23.17	20.57	16.99	20.48	26.42	0.6	7.24	7.64	52.26	95.66	87.11	95.38	70.4	100	93.27	90.03	83.31	75.77	100	91.41	81.71	85.6	75.72	28.1	73.86	79.02	86.07	93.78	89.61	83.8	86.88	84.77	87.77
PP-EU	8.92	14.54	6.08	13.37	12.71	15.23	8.08	7.37	3.21	1.94	11.72	3.48	13.81	64.64	81.38	1.59	12.58	25.83	14.66	18.8	26.7	0.54	4.39	4.51	52.87	93.69	93.88	95.68	89.8	100	89.87	91.83	93.44	80.21	100	97.12	86.99	90.38	84.2	10.56	63.72	77.48	85.12	93.9	89.23	86.34	86.58	84.57	86.13
PP-PL	4.15	5.75	2.29	2.95	4.47	3.69	1.8	1.78	1.18	0.62	3.34	0.69	3.93	24.46	64.51	1	3.99	6	4.27	4.63	6.47	0.22	1.31	1.47	36.31	92.84	80.79	89.85	68.87	100	93.16	84	82.09	73.33	100	87.59	74.79	82.95	73.72	25.74	55.57	79.44	85.61	89.75	87.72	81.93	86	81.45	85.46
FL-HS	8.69	8.83	4.48	9.16	10.22	11.34	6.89	6.11	3.21	2.23	8.72	4.25	12.6	46.95	79.08	2.71	7.96	25.45	8.66	13.48	19.95	0.34	3.47	4.05	54.26	93.53	96.69	95.86	94.02	100	93.09	92.55	92.87	87.18	100	95.34	87.67	92.5	84.13	11.67	48.56	79.01	85.35	90.84	88.98	82.03	86.01	81.53	83.13
FL-AT	32.46	48.85	13.3	31.36	32.54	28.61	15.65	13.41	4.24	2.1	32.22	6.55	27.46	72.76	92.48	13.33	42.06	40.84	35.06	38.62	44.72	2.23	13.01	18.63	82.09	96.76	97.59	94.7	98.23	100	96.51	95.08	98.07	92.02	100	93.64	92.47	92.58	89.53	6.74	50.85	75.68	87.17	92.58	89.31	79.84	87.82	85.04	89.79
FL-EU	8.43	5.87	4.23	6.21	6.7	8.42	4.43	3.84	2.82	1.2	4.58	3.17	7.02	38.95	72.83	1.52	4.64	21.22	6.72	7.08	10.97	0.38	1.82	2.07	47.81	92.89	95.99	93	98.9	100	91.14	91.12	95.87	85.91	100	95.43	86.37	89.48	86.31	6.82	40.25	77.46	83.94	90.02	87.68	79.55	85.19	78.55	80.85
FL-PL	8.7	7.72	3.53	5.26	5.32	5.75	2.76	2.66	1.45	1.08	4.54	0.84	5.92	33.6	77.54	2.41	5.49	11.06	7.21	7.54	9.52	0.2	1.9	2.17	53.16	94.53	82.82	88.59	70.72	100	95.33	87.09	84.77	78	100	88.55	78.41	84.56	77.45	29.02	52.31	81.23	88.14	91	88.23	84.53	88.1	82.05	87.8
LD-HS	0.83	0.37	0.48	0.42	0.33	0.75	0.4	0.37	0.6	0.5	0.35	0.47	0.4	3.33	12.09	0.16	0.26	1.28	0.27	0.56	0.97	0.02	0.11	0.09	7.47	64.06	84.26	58.68	96.15	100	53.03	63.07	72.44	65.96	100	86.79	67.7	70.02	67.21	3.22	11.76	75	56.01	51.84	55.89	49.08	56.92	55.3	53.45
LD-AT	0.93	1.53	3.13	1.54	0.49	4.98	2.49	2.44	0.25	0.41	1.28	0.98	0.79	4.64	16.61	0.29	1.74	1.08	0.42	2.45	4.42	0.03	0.59	0.55	9.34	71.77	86.42	61.8	84.42	100	49.22	79.71	71.65	68.18	100	80.52	75.27	80.13	64.38	5.36	18.4	74.98	62.09	80.58	80.43	69.66	61.86	69.77	56.64
LD-EU	1.28	0.56	1.05	0.74	0.68	1.63	0.93	0.77	0.81	0.07	0.24	0.66	0.68	6.2	21.57	0.24	0.53	1.78	0.6	1.14	1.91	0.04	0.23	0.2	13.77	79.72	83.63	68.87	82.29	100	68.91	69.25	77.36	70.03	100	86.14	73.37	75.38	71.35	7.75	22.02	73	68.04	70.73	66.69	71.39	70.29	64.58	66.95
LD-PL	2.06	2.4	1.18	1.06	1.05	1.89	1.03	0.98	0.37	0.5	0.57	0.39	1.66	12.54	40.88	0.49	1.69	1.33	1.07	1.59	2.85	0.12	0.71	0.71	21.98	90.53	77.56	79.43	60.06	100	61.79	80.07	73.78	70.64	100	78.76	65.09	79.43	67.74	21.99	40.77	72.56	79.48	82.81	81.88	74.51	79.63	70.02	78.5
LAD-HS	3.57	4.85	2.96	3.12	3.83	4.8	2.28	2.43	0.58	0.95	3.57	0.77	4.3	25.74	59.21	0.95	3.55	8.06	3.98	5.34	7.5	0.2	1.57	1.4	32.13	92.88	82.38	88.76	65.92	100	92.17	86.41	80.91	74.96	100	81.74	75.67	83.81	71.36	18.24	39.29	75.27	83.22	85.9	87.2	77.84	84.16	76.37	82.43
LAD-HSp	4.22	13.13	4.24	15.12	8.5	10.65	6.06	5.56	2.42	2.56	10.03	2.06	10.14	47.83	72.96	1.56	9.03	18.98	7.02	18.07	27.12	0.37	3.74	4	41.54	94.03	93.92	94.4	84.65	100	90.72	89.94	89.21	80.43	100	97.56	87.5	89.51	81	11.99	53.17	79.57	84.04	93.51	89.36	82.79	85.18	83.89	84.91
MR-HS	17.47	8.75	2.38	7.76	20.96	6.82	3.97	3.23	6.43	0	3.34	1.97	13.77	70.57	87.87	3.37	4.99	21.8	18.55	9.59	14.04	0.74	2.13	2.54	65.33	95.55	91.55	96.5	82.01	100	95.41	88.01	92.66	79.93	100	95.88	85.55	87.99	84.1	16.79	74.91	77.94	86.28	91.22	87.84	83.47	87.66	82.21	87.58
LR-HS	4.98	6.99	3.46	7.58	8.8	6.99	4.06	3.76	2.68	0.59	5.22	2.13	8.67	54.57	76.78	2.05	4.95	15.03	9.42	10.84	15.05	0.41	2.23	2.18	45.1	94.65	91.42	95.14	87.31	100	89.98	89.64	89.98	80.35	100	95.57	85.32	88.76	82.58	13.52	53.21	78.58	84.84	90.67	87.29	81.33	86.62	80.24	84.91
CNIT-HS	3.07	2.53	2.05	1.54	3.93	2.9	1.34	1.48	1.74	0.46	1.77	0.49	2.7	25.32	62.27	0.91	1.81	6.17	3.68	2.32	3.15	0.2	0.67	0.76	30.79	93.82	74.34	91.27	63.85	100	91.7	79.72	78.18	73.17	100	84.96	70.49	79.12	69.11	23.17	48.54	70.31	83.26	83.44	81.92	74.88	84.52	74.22	82.43
CNIT-AT	5.63	21.02	10.17	21.9	14.12	18.24	9.44	9.83	1.79	1.65	15.99	1.13	12.94	51.11	86.62	6.22	22.04	27.55	12.08	28.12	32.08	0.31	7.5	7.21	53.67	96.26	86.45	93.86	68.48	100	96.37	88.84	83.35	78.1	100	90.24	84.9	85.9	77.27	33.58	66.87	78.85	86.55	91.55	89.66	84.5	87.47	84.95	88.19
CPP-HS	2.68	3.04	1.73	1.91	2.6	2.48	1.21	1.25	0.54	0.61	2.02	0.82	2.34	17.39	50.48	0.72	1.97	4.65	2.56	3.3	4.48	0.15	0.77	0.81	28.68	91.92	82.76	83.75	70.36	100	85.19	83.85	83.54	75.15	100	80.24	76.43	81.42	72.8	12.99	42.08	70.64	81.57	81.43	84.27	72.29	83.07	75.3	77.78
CPP-EU	8.12	9.6	7.74	11	7.95	14.49	7.49	7.31	1.43	2.43	9.66	6.05	9.14	39.56	71.23	1.67	8.56	21.68	8.38	17.44	24.9	0.46	3.43	3.32	47.9	92.94	97.18	90.88	96.09	100	84.27	93.76	95.2	84.67	100	94.31	89.34	92.82	86.2	6.52	40.09	81.25	85.26	90.12	89.39	80.67	86.26	81.24	80.63
LF-HS	10.12	6.74	3.49	4.06	10.29	5.6	2.7	2.79	1.7	1.04	3.95	0.67	7.29	38.24	82.97	2.19	4.77	16.83	11.07	6.48	7.88	0.59	1.67	1.92	55.2	92.49	79.9	90.87	65.44	100	93.86	85.01	84.23	76.23	100	87.15	75.41	83.4	75.57	26.08	51.21	76.08	87.82	88.94	87.56	81.24	87.85	80.7	87
LF-AT	38.63	34.33	12.43	29.36	40.8	29.9	19.37	15.86	4.29	0	25.86	2.95	34.46	73.14	94.71	11.26	30.24	64.85	47.66	37.13	46.6	2.7	15.33	15.54	87.46	96.08	90.88	93.16	86.33	100	97.35	92.28	95.6	85.34	100	92.35	91.12	89.84	87.95	8.8	56.34	82.47	88.13	92.51	89.58	84.44	88.14	83.49	88.54
LF-EU	17.7	7.62	5.25	7.32	14.04	11.67	6.64	5.72	3.16	1.76	6.07	4.04	11.33	50.73	86.52	2.06	6.05	40.05	18.32	10.49	15.57	0.87	2.42	3.2	67.18	92.67	96.95	92.38	97.24	100	91.91	92.06	97.23	84.98	100	93.93	87.12	91.26	87.69	6.81	43.11	83.41	86.96	89.44	88.48	82.3	86.99	79.65	83.9
LF-PL	6.45	7.21	3.12	4.51	5.74	4.94	2.48	2.47	1.2	0.88	3.95	0.8	4.99	24.72	72.11	2.19	4.4	11.98	4.9	6.93	8.75	0.27	1.63	1.82	46.2	92.84	82.94	87	69.8	100	93	85.39	84.13	77.37	100	87.04	77.42	84.6	76.54	26.52	51.19	80.15	88.59	90	88.4	83.54	88.4	83.2	86.24
RP-PL	6.46	5.39	3	4.37	2.72	4.86	2.45	2.41	1.36	1.23	3.5	0.8	4.02	26.48	64.74	1.05	3.6	11.04	3.18	6.08	8.02	0.06	1.53	1.48	41.67	94.16	82.85	87.96	71.41	100	92.75	85.49	83.93	76.71	100	89.28	77.17	83.51	76.78	28.4	47.18	81.36	87.69	89.84	88.2	84.69	87.67	80.62	85.51
LGC-HS	3.48	5.29	3.44	3.73	2.59	4.79	2.45	2.44	0.49	1.18	3.9	1.15	2.55	15.12	53.45	0.95	3.81	6.24	2.18	6.09	8.79	0.15	1.45	1.37	33.2	92.82	84.55	81.75	73.57	100	85.96	86.63	82.8	75.95	100	81.72	82.27	84.75	74.06	17.95	44.89	77.19	83.31	85.03	86.73	77.99	83.52	81.16	79.69
PLN-HS	3.28	3.55	2.6	3.55	2.48	4.59	2.33	2.18	1.38	1.19	2.76	0.92	3.14	21.98	48.34	0.42	2.93	8.72	2.47	4.63	7.52	0.16	1.19	0.95	27.43	91.51	84.86	87.91	76.1	100	84.14	85.25	84	73.93	100	91.25	78.23	83.2	76.11	15.51	32.82	78.99	81.32	86.96	86.29	81.93	82	75.75	78.78
PLN-AT	15.49	7.58	5.09	7.72	6.12	10.85	5.97	5.48	2.18	2.16	5.97	1.57	7.23	52.25	71.86	1.02	6.57	23.86	9.12	10.61	16.87	0.47	3.41	2.61	55.46	95.32	88.12	91.7	81.08	100	94.15	89.69	92.68	79.7	100	91.65	84.02	87.92	83.69	14.7	45.99	82.38	86.64	90.04	89.14	85.02	86.1	77.05	85.13
PLN-EU	15.5	7.21	6.59	9.21	7.4	13.4	7.6	6.86	3.79	2.68	6.67	5.63	8.46	58.72	75.14	0.91	6.95	26.13	10.1	12.62	20.77	0.55	3.23	2.39	55.48	93.92	96.61	93.82	97.75	100	92.65	93.25	97.56	84.07	100	96.26	87.07	91.31	88.23	6.01	39.53	80	84.84	87.7	88.57	81.66	85.54	76.09	83.02
PLN-PL	4.39	4.14	2.33	3.01	3	3.84	1.92	1.93	0.98	1	2.65	0.71	2.98	20.36	55.29	0.65	3.03	7.62	3.01	4.5	6.58	0.18	1.17	1.15	33.65	92.63	80.83	87.34	68.51	100	89.5	84.07	83.6	74.01	100	86.59	74.31	81.97	74.48	22.87	42.96	78.18	85.25	88.05	86.68	82.36	85.34	77.81	83.5
RS-HS	24.38	19.23	11.83	25.35	13.38	26.43	19.59	13.93	7.87	1.09	9.15	2.21	31.01	86.21	89.21	6.23	18.62	72.18	23.78	28.71	37.24	1.42	9.89	5.84	70.46	96.97	91.76	95.54	80.3	100	95.43	91.01	95.39	80.43	100	94.12	89.67	90.18	87.36	10.97	59.23	76.44	86.59	92.24	89.97	84.64	87.6	82.36	89.21
RS-AT	2.02	20.55	13.33	15.5	3.17	23.36	12.21	12.62	0.26	1.82	13.32	1.49	9.39	17.12	57.82	7.65	19.39	15.36	1.52	28.1	31.53	0.14	6.62	5.62	25.89	90.04	87.57	84.08	72.78	100	71.2	89.77	76.58	80.05	100	87.57	85.61	87.08	69.83	17.78	41.32	79.61	83.75	92.27	89.36	76.04	81.74	84.58	78.61
RS-EU	14.58	13.55	11.48	16.27	7.01	23.65	13.61	11.98	3.32	3.76	11.69	6.06	10.89	51.44	72.56	1.89	12.98	36.75	9.38	17.85	29	0.5	5.02	3.68	54.55	93.39	94.95	93.1	92.26	100	91.99	93.26	96.36	83.65	100	94.66	88.73	90.93	87.02	6.39	37.21	79.36	85.91	91.78	89.48	82.84	86.05	80.76	84.21
RS-PL	6.61	7.26	3.24	4.91	4.28	5.16	2.65	2.59	1.19	1.23	4.17	0.86	4.69	23.66	65.86	1.64	4.51	12.52	4.25	7.01	9.34	0.28	1.67	1.77	43.75	92.76	82.93	86.9	71.58	100	93.1	86.08	84.64	77.04	100	88.03	78.89	84.15	76.78	25.85	49.91	81.57	88.67	90.77	88.67	84.66	88.34	83.75	86.11
RS-HSp	4.22	13.82	5.5	19.34	22.64	20.32	11.74	10.59	5.76	0.93	5.18	1.65	24.34	77.84	89.92	4.23	13.02	48.81	16.2	18.99	29.62	1.31	5.93	5.41	47.66	96.06	92.81	96.77	79.15	100	94.16	91	89.01	79.66	100	94.52	88.6	89.89	80.81	16.34	67	76.85	86.86	93.29	90.02	83.5	87.75	84.23	87.24
LM-HS	2.33	4.5	2.34	2.21	2.83	2.93	1.38	1.58	0.6	0.77	2.42	0.57	2.67	14.64	55.59	1.21	3.22	4.67	2.06	4.17	4.85	0.16	0.99	1.04	28.62	92.2	76.69	85.82	59.83	100	88.27	81.78	76.19	73.4	100	78.11	69.33	80.19	69.15	19.83	40.86	69.79	83.61	85.38	85.26	74.12	84.02	77.74	80.72
LM-AT	23.75	24.25	8.05	18.23	18.41	13.9	7.41	6.78	2.46	0.35	16.33	1.53	15.79	50.99	90.29	8.56	17.08	40.71	22.18	22.74	25.24	1.15	6.54	7.38	77.9	95.34	87.6	90.05	79.37	100	96.81	90.99	91.98	82.39	100	91.14	88.99	87.7	84.04	20.38	64	81.79	89.51	91.8	89.99	84.61	88.61	85.22	88.1
LM-EU	9.57	13.01	7.76	12.88	6.52	12.89	7.08	6.06	1.97	3.19	9.86	6.21	8.13	35.03	70.24	2.11	10.24	27.17	6.1	18.56	24.52	0.39	3.79	3.7	49.75	92.81	96.91	89	96.73	100	88.88	93.53	95.72	84.77	100	93.16	89.24	92.42	85.89	7.27	41.15	83.85	85.64	90.87	88.99	80.62	85.76	82.68	80.79
LM-PL	6.68	7.6	3.26	5.05	5.21	5.17	2.63	2.61	1.21	1.23	4.29	0.86	4.88	23.86	70.6	2.05	4.57	12.56	4.55	7.56	9.61	0.32	1.69	1.9	46.06	92.82	83.51	86.8	71.86	100	93.03	86.49	84.99	77.35	100	88.28	79.36	84.71	77.13	25.71	54.06	81.65	88.76	90.76	88.69	84.63	88.77	84.43	86.09
DC-HS	2.43	3.4	2.88	2.84	3.08	4.04	1.9	1.97	0.59	0.86	2.65	0.75	2.61	17.15	55.28	0.9	2.9	4.53	2.54	5.86	6.93	0.17	1.19	0.98	29.36	91.81	81.62	85.25	66.4	100	86.87	84.3	79.64	73.67	100	78.45	77.64	81.97	70.44	16.6	41.92	73.66	82.7	84.26	85.17	76.89	83.84	79.18	79.7

## Sheet: Recall
Models	Datasets
	CNIT-AET	CNIT-AMT	CNIT-AL	CNIT-BV	CNIT-BD	CNIT-BN	CNIT-BO	CNIT-BR	CNIT-CR	CNIT-GS	CNIT-GM	CNIT-MT	CNIT-MUA	CNIT-OB	CNIT-OS	CNIT-PHP	CNIT-POT	CNIT-SM	CNIT-SI	CNIT-SL	CNIT-ST	CNIT-SB	CNIT-TC	CNIT-VV	CNIT-ZM	LGC-OS	LGC-SL	LF-TA	PP-AMT	PP-CA	PP-CR	PP-GM	PP-OS	PP-PP	PP-lOS	PP-SM	PP-ST	PP-VV	PP-ZM	PLN-OS	PLN-ZM	RP-AMT	RP-BD	RP-CS	RP-ME	RP-RC	RP-SB	RP-ST	RP-ZM
CPAT-HS	95.92	96.94	94.74	97.18	95.95	98.17	97.98	93.48	100	100	98.71	95.83	96.88	99.04	79.25	100	93.68	98.84	100	99.17	97.85	80	95.24	93.55	91.24	79.28	99.46	28.9	58.87	80.78	36.08	91.06	64.94	84.45	48.65	69.57	61.39	85.25	81.09	39.93	61.9	68.87	54.42	80.93	86.48	63.75	54.11	77.51	61.56
CPAT-AT	83.67	92.86	82.11	91.55	93.24	91.74	95.96	88.04	90.91	12.5	95.48	92.71	88.54	98.09	74.09	96	92.63	88.44	100	93.33	90.32	20	95.24	87.1	80.73	73.91	98.92	8.65	38.21	60.07	36	77.61	46.47	64.84	30.99	54.48	45.3	67.81	62.17	11.98	38.96	18.75	23.89	44.33	50.45	24.24	19.71	36.86	38.8
CPAT-EU	92.35	98.98	97.89	94.37	97.3	97.02	96.97	94.57	100	100	98.71	93.75	93.75	99.52	79.67	100	94.74	98.27	100	98.33	95.16	100	95.24	93.55	88.19	79.87	99.66	30.85	59.06	80.3	32.7	92.5	67.05	87.29	53.52	67.44	61.01	87.73	86.18	24.81	56.42	49.33	51.03	72.03	83.13	46.5	51.68	67.33	56
CPAT-PL	93.37	98.98	97.89	95.77	93.24	95.41	97.98	92.39	100	87.5	98.71	94.79	95.83	100	85.3	100	95.79	97.11	100	97.5	94.09	60	95.24	100	98.23	85.4	99.26	33.15	56.47	74.72	61.29	91.39	70.82	84.27	52.17	85.6	57.67	83.85	87.24	82.99	89.54	86.9	73.46	88.7	91.42	88.95	71.33	83.02	88.68
PLEK-HS	97.45	96.94	100	98.59	100	98.62	100	100	100	0	100	100	97.92	99.52	92.35	100	97.89	99.42	100	99.17	99.46	100	100	100	96.16	91.92	98.85	66.8	79.53	86.98	72.98	88.83	74.23	74.65	56.17	97.18	73.61	86.95	80.78	93.89	93.11	100	83.85	94.76	94.43	99.58	79.85	88.1	92.88
PLEK-AT	69.9	69.39	82.11	80.28	43.24	55.5	78.79	76.09	68.18	12.5	30.97	72.92	79.17	97.61	88.44	72	60	47.98	65.57	73.33	70.97	0	85.71	87.1	79.57	88.54	98.62	45.05	56.53	90.5	85.17	89.83	68.41	63.23	52.1	60.11	77.39	90.1	78.47	82.47	77.37	91.08	49.45	81.24	82.93	92.89	53.07	89.17	77.02
PLEK-EU	75.51	75.51	80	83.1	51.35	63.07	77.78	78.26	68.18	0	34.84	79.17	82.29	94.5	75.82	60	68.42	51.45	31.15	75.83	71.51	60	95.24	80.65	59	75.09	98.72	21.15	41.2	56.81	31.96	59.94	50.97	42.13	30.4	50.53	41.84	69.99	53.02	30.92	41.82	45.8	34.61	41.36	48.23	32.6	31.91	41.18	41.75
PLEK-PL	75.51	74.49	83.16	88.73	51.35	62.39	80.81	80.43	81.82	0	32.9	75	80.21	98.56	81.69	84	67.37	51.45	65.57	81.67	78.49	0	90.48	90.32	85.95	81.84	98.59	27.9	45.94	89.09	61.29	84.94	62.86	58.67	50.13	78.33	62.85	77.27	73.38	88.18	80.71	99.16	55.63	90.14	87.6	99.02	59.04	89.3	80.18
CPC2-HS	98.98	98.98	100	100	100	98.85	100	100	100	100	100	100	100	100	99.97	100	100	99.42	100	99.17	100	100	100	100	99.75	99.97	99.53	66	63.09	85.37	72.82	96.67	90.03	93.52	68.24	93.8	68.53	96.67	97.23	77.16	88.56	65.73	88.58	82.42	87.67	76.4	88.64	74.84	87.71
PP-HS	99.49	100	100	100	100	100	100	100	100	100	100	100	100	100	98.67	100	100	100	100	100	100	100	100	100	99.75	98.77	99.83	93.1	63.42	91.27	63.18	92.17	91.09	92.35	74.74	91.17	64.9	95.53	93.89	88.74	94.94	91.24	94.86	95.29	98.01	95.37	93.79	95.68	94.69
PP-AT	99.49	100	98.95	100	100	99.77	100	100	100	62.5	99.35	100	100	99.04	86.07	100	100	99.42	100	100	100	100	100	100	96.99	94.07	99.73	54.7	40.81	67.9	58.24	73.72	67.5	77.17	52.44	77.27	46.11	72.25	77.59	53.2	70.61	49.36	62.55	57.24	63.44	59.98	62.85	52.7	69.89
PP-EU	98.98	100	72.63	100	100	99.31	97.98	98.91	100	100	100	100	100	99.28	94.31	92	98.95	98.84	100	99.17	99.46	100	100	100	95	94.17	99.76	63.1	49.19	75.15	50.41	82.39	83.68	87.54	61.81	63.24	50.86	89.91	86.02	23.64	59.58	12.06	65	33.6	57.64	12.55	67.91	48.39	59
PP-PL	99.49	100	100	100	100	100	100	100	100	100	100	100	100	100	97.61	100	100	100	100	100	100	100	100	100	99.78	98.16	99.73	76.55	61.53	92.09	71.83	93.33	90.1	92.78	71.76	92.8	66.4	95.86	95.48	96.82	96.67	99.42	94.21	96.68	98.01	99.14	94.45	97.88	96.4
FL-HS	92.35	91.84	72.63	98.59	94.59	92.89	92.93	97.83	90.91	100	95.48	97.92	94.79	95.69	89.02	100	87.37	97.11	91.8	95	95.16	60	90.48	93.55	89.42	89.13	99.23	46.3	50.03	74.9	48.85	87.67	78.31	83.47	55.14	66.62	56.5	89.36	85.38	24.57	55.5	11.33	54.58	27.27	51.38	9.29	58.62	48.49	55.41
FL-AT	88.78	86.73	97.89	97.18	91.89	88.99	97.98	97.83	100	87.5	100	94.79	95.83	99.04	88.63	96	94.74	95.38	100	93.33	95.7	100	90.48	96.77	78.7	88.59	99.66	23.25	36.06	58.99	52.39	75.11	64.03	68.29	39.32	68.19	46.46	75.57	73.72	8.4	40.3	1.46	32.11	17.41	34.34	2.52	32.86	25.45	39.92
FL-EU	97.45	97.96	95.79	100	98.65	99.31	100	100	100	100	99.35	100	100	99.52	95.59	100	97.89	98.84	100	99.17	100	100	100	100	94.49	95.6	99.87	61.15	64.13	84.24	55.11	96.33	88.3	92.54	62.61	77.14	67.05	96.23	94.3	17.13	58.87	1.44	65.69	34.64	61.82	3.43	68.66	57.61	58.42
FL-PL	94.39	97.96	100	97.18	63.51	98.85	100	98.91	100	100	99.35	100	100	100	95.35	100	97.89	99.42	96.72	99.17	99.46	40	100	100	96.78	95.47	99.36	37.25	60.1	84.42	67.22	95.56	80.87	92.97	57.75	91.48	66.35	96.3	92.63	86.73	88.89	97.78	77.55	90.4	94.63	96.59	77.3	95.24	88.94
LD-HS	80.61	76.53	86.32	88.73	85.14	85.55	84.85	90.22	90.91	62.5	96.13	82.29	77.08	95.22	91.58	92	83.16	94.8	77.05	85	81.18	80	90.48	67.74	83.12	91.64	99.36	78.4	82.65	86.74	73.56	92.89	85.43	70.76	80.12	62.93	79.51	92.09	83.44	25.09	61.25	6.28	69.02	47.43	68.05	8.48	74.68	60.41	61.24
LD-AT	94.39	97.96	98.95	94.37	100	96.1	93.94	94.57	100	62.5	98.06	96.88	94.79	98.8	92.05	92	95.79	95.95	100	95.83	97.85	100	95.24	93.55	93.52	91.61	99.46	82.1	55.3	79.88	95.55	78.78	75.9	60.27	62.23	75.08	55.14	80.04	80.17	37.88	67.87	23.75	69.04	48.34	55.85	31.18	76.3	49.85	67.35
LD-EU	87.76	85.71	84.21	90.14	89.19	81.19	88.89	81.52	90.91	12.5	41.29	88.54	93.75	96.41	91.04	80	89.47	95.38	81.97	90.83	89.78	80	100	93.55	84.17	90.38	99.29	70.7	72.45	84.04	50.58	87.44	83.62	69.34	66.98	76.27	68.84	89.73	83.4	43.99	65.29	36.28	69.31	52.62	64.04	28.26	69.35	57.86	64.9
LD-PL	83.67	76.53	86.32	84.51	45.95	80.5	84.85	82.61	86.36	100	32.26	66.67	78.12	86.84	77.7	92	71.58	62.43	52.46	87.5	86.02	100	85.71	74.19	79.43	77.98	97.44	46.15	48.86	83.48	64.33	82.11	65.97	66.5	56.99	77.77	62.22	73.91	75.35	77.16	75.46	77.74	63.33	74.21	74.15	76.03	65.16	79.95	74.92
LAD-HS	100	98.98	100	100	100	100	100	100	100	100	100	100	100	100	99.47	100	100	100	100	100	100	100	100	100	99.31	99.46	99.97	85.3	59.32	83.26	75.62	93.22	91.64	92.54	69.95	93.36	71.8	95.08	94.83	82.91	90.23	85.35	86.28	81.33	84.92	83.6	82.36	85.2	90.74
LAD-HSp	83.16	90.82	51.58	87.32	93.24	82.11	86.87	84.78	86.36	100	94.84	84.38	87.5	89.47	88.76	68	80	90.75	81.97	87.5	89.25	100	85.71	83.87	90.55	88.98	97.31	74.2	43.73	67.04	45.88	77.44	82.6	82.17	60.61	52.6	49.72	87.69	82.72	37.72	63.93	26.08	67.28	35.82	57.37	23.7	69.98	44.19	64.35
MR-HS	90.31	91.84	44.21	95.77	94.59	80.28	84.85	81.52	100	0	50.97	91.67	91.67	92.34	81.8	84	83.16	63.01	75.41	94.17	89.25	80	95.24	100	82.25	81.89	99.26	37.2	47.69	67.16	34.27	80.78	68.04	69.52	44.1	46.59	49.42	86.88	73.11	21.19	48.76	27.26	47.78	39.44	62.74	22.4	50.69	45.48	48.47
LR-HS	82.14	84.69	64.21	91.55	82.43	81.88	90.91	90.22	77.27	25	91.61	95.83	90.62	91.39	88.2	96	89.47	64.74	85.25	93.33	88.17	80	100	96.77	87.61	88.31	99.43	53.85	51.85	76.86	42.92	88.44	78.73	79.21	55.18	52.66	53.79	90.72	82.07	31.24	57.99	22.65	56.8	41.54	62.15	21.57	59.9	51.06	57.44
CNIT-HS	99.49	100	100	97.18	100	99.54	100	100	100	100	100	100	100	100	95.99	100	100	100	100	99.17	100	100	100	100	97.28	95.93	99.73	71.1	76.67	87.02	67.38	92.61	88.77	92.72	62.87	93.36	75.24	95.53	91.61	85.28	89.09	95.32	82.03	87.3	90.39	88.38	78.97	84.66	88.9
CNIT-AT	92.35	96.94	98.95	97.18	97.3	94.04	96.97	96.74	100	100	98.71	96.88	100	99.28	87.72	100	86.32	98.27	100	97.5	96.24	40	100	100	90.84	87.62	99.06	31.35	42.63	65.3	59.06	77.39	65.68	78.96	43.51	70.63	46.83	83.52	81.85	63.57	68.24	61.63	55.92	53.88	61.19	57.45	50.25	44.78	67.65
CPP-HS	98.47	98.98	100	98.59	98.65	99.54	100	100	100	87.5	100	100	98.96	100	99.15	100	96.84	100	98.36	100	97.85	100	100	100	97.65	99.18	99.63	78.6	68.49	89.43	71.99	97.22	90.01	94.02	71.33	95.62	75.36	96.53	94.72	58.22	82.11	61.55	85.44	75.96	84.52	61.32	83.86	77.96	81.6
CPP-EU	97.45	97.96	100	97.18	100	98.62	100	97.83	100	100	100	100	97.92	95.69	95.64	96	94.74	100	100	97.5	98.39	100	95.24	100	94.68	95.63	99.66	65.25	55.82	75.25	65.32	92.72	87.76	91.3	63.55	82.97	63.59	93.61	93.92	19.38	58.6	5.1	66.17	28.66	47.5	5.93	64.83	46.96	58.07
LF-HS	98.98	100	100	100	100	99.77	100	100	100	100	100	100	100	100	99.81	100	98.95	100	100	100	99.46	100	100	100	99.24	99.82	99.6	52.75	63.74	87.95	68.04	97.06	89.62	93.58	63.88	92.17	69.27	97.49	96.92	89.95	92.77	99.69	85	95.81	96.12	96.4	83.46	97.27	92.46
LF-AT	91.84	93.88	97.89	97.18	95.95	92.43	98.99	96.74	100	0	97.42	95.83	95.83	99.04	95.24	100	92.63	89.6	100	95	95.7	80	100	96.77	87.43	95.22	99.29	24.5	40.22	64.78	48.35	81.72	70.74	78.29	41.89	72.57	52.82	82	80.4	11.54	44.69	12.42	31.43	38.26	44.18	17.7	29.8	32.83	44.23
LF-EU	97.96	98.98	89.47	98.59	100	98.62	98.99	97.83	100	100	100	100	100	99.52	97.53	100	100	100	100	98.33	99.46	100	100	100	94.1	97.62	99.63	50.95	61.79	81.97	52.39	95.28	87.33	92.17	57.62	75.58	65.4	95.31	94.38	15.44	58.1	4.73	62.2	40.27	59.6	6.15	62.72	56.39	57.73
LF-PL	98.47	98.98	100	100	100	99.31	100	100	100	75	100	100	98.96	100	99.07	100	96.84	100	100	100	98.92	80	100	100	98.91	99.13	99.36	51.55	63.22	85.69	67.87	96.78	87.95	92.78	64.83	92.49	67.19	95.6	96.01	98.39	98.89	99.9	96.47	99.35	99.3	99.78	96.01	99.57	98.83
RP-PL	93.37	98.98	100	100	59.46	99.08	97.98	98.91	100	100	100	94.79	94.79	99.52	95.91	100	89.47	98.27	68.85	100	95.16	20	100	100	96.05	96.09	99.39	40.55	62.31	85.05	67.46	94.94	83.62	91.86	65.15	88.1	67.27	95.64	92.29	94.81	92.41	97.83	88.7	93.32	98.11	96.91	89.21	98.82	92.58
LGC-HS	98.47	100	100	100	100	98.62	100	100	100	87.5	99.35	100	100	100	99.92	100	100	100	100	100	100	100	100	100	99.49	99.92	99.56	69.2	63.68	79.79	74.14	94.28	89.56	92.72	68.7	94.87	68.32	94.68	96.05	81.87	90.02	61.97	89.91	74.87	77.79	69.63	89.96	68.75	89.87
PLN-HS	96.43	97.96	94.74	98.59	94.59	96.33	95.96	93.48	100	100	99.35	94.79	95.83	97.37	95.3	80	96.84	98.27	95.08	96.67	97.31	100	100	83.87	94.24	95.42	98.38	71.25	65.37	88.23	53.29	95.33	88.2	91.86	75.75	77.02	67.15	95.38	93.39	61.96	79.06	66.86	82.29	71.86	85.15	62.79	83.37	77.33	78.97
PLN-AT	95.92	97.96	96.84	95.77	97.3	98.39	100	98.91	100	87.5	98.06	100	95.83	100	97.87	100	94.74	100	100	98.33	96.24	100	100	100	94.57	97.93	99.93	35.35	53.74	76.86	66.31	91.33	82.6	90.31	56.04	82.47	61.87	93.35	90.01	32.73	62.04	40.86	57.4	54.8	63.41	48.68	56.35	58.78	61.69
PLN-EU	97.96	97.96	94.74	95.77	100	98.85	98.99	96.74	100	100	100	100	97.92	99.04	95.16	96	94.74	100	100	98.33	98.39	100	95.24	93.55	91.49	95.22	99.93	43.3	56.53	74.7	58.15	92.89	83.78	90.5	56.39	74.08	60.03	93.94	90.51	11.78	51.73	2.62	54.97	26.75	50.85	3.38	54.99	46.5	52.03
PLN-PL	100	98.98	100	98.59	100	100	100	100	100	100	100	100	98.96	100	99.36	100	96.84	100	100	100	98.92	100	100	100	99.86	99.36	99.97	63.45	65.89	90.08	72.32	97.67	91.17	94.14	72.59	93.8	71.37	97.3	97.08	95.62	98.27	99.53	96.04	97.38	99.2	99.02	96.54	99.84	98.03
RS-HS	75	76.53	57.89	76.06	54.05	68.81	85.86	73.91	77.27	12.5	49.03	73.96	83.33	89.71	80.41	64	73.68	55.49	55.74	74.17	76.88	80	85.71	77.42	65.92	80.26	98.96	15	41.33	62.27	30.97	78.17	57.37	57.8	33.57	36.07	46.73	85.22	66.39	9.69	35.73	25.29	23.34	30.58	46.07	20.66	25.35	32.32	35.26
RS-AT	98.47	100	98.95	100	100	99.08	100	100	100	75	100	100	100	100	99.18	100	100	99.42	100	100	100	100	100	100	97.83	99.16	99.39	49.9	48.99	70.07	79.82	86.33	78.91	82.42	50.99	85.16	53.34	87.92	87.81	77.2	83.55	60.14	72.1	56.81	60.69	62.52	69.68	49.03	82.89
RS-EU	95.92	98.98	97.89	95.77	100	97.71	98.99	97.83	95.45	100	100	97.92	98.96	98.56	97.53	100	98.95	99.42	93.44	92.5	94.62	100	100	96.77	92.29	97.52	99.43	52.6	51.92	71.02	54.86	90.67	84.71	88.4	56.96	69.94	56.62	92.57	91.68	15.96	54.58	9.76	58.63	29.71	49.35	8.28	58.67	42.52	54.11
RS-PL	98.98	98.98	100	100	100	99.08	100	100	100	100	100	100	98.96	100	99.95	100	96.84	99.42	100	100	98.92	100	100	100	99.46	99.95	99.49	53.05	63.16	84.46	75.54	96.22	88.44	92.54	64.55	92.99	66.83	95.93	96.09	99.8	99.8	100	99.82	100	99.83	100	99.76	99.93	99.84
RS-HSp	54.59	56.12	29.47	66.2	64.86	57.57	64.65	64.13	77.27	12.5	28.39	61.46	67.71	67.22	72.81	44	52.63	82.66	57.38	53.33	62.9	100	66.67	74.19	64.14	72.99	98.62	22.45	39.7	61.02	31.88	74.11	56.71	49.54	36.24	33.5	42.53	81.49	62.51	25.17	43.85	29.35	29.87	31.54	48.46	23.95	31.87	34.49	43.72
LM-HS	99.49	100	100	100	100	99.77	100	100	100	100	100	100	100	100	100	100	100	99.42	100	100	99.46	100	100	100	99.82	100	99.6	72.9	65.43	88.01	73.15	96.28	91.29	93.46	74.15	95.87	69.63	96.78	97.04	97.87	98.5	97.75	97.9	97.08	97.18	95.98	97.51	96.34	98.63
LM-AT	92.35	98.98	97.89	98.59	97.3	97.71	98.99	97.83	100	12.5	98.71	96.88	96.88	99.04	99.36	100	93.68	98.84	100	98.33	97.85	80	100	100	93.55	99.36	99.23	28.95	47.76	64.42	62.52	83.06	77.45	83.71	44.48	83.09	53.53	81.71	85.23	40.01	61.63	39.47	51.01	56.63	59.33	51.89	45.08	42.57	60.73
LM-EU	96.43	96.94	95.79	95.77	100	96.56	97.98	93.48	100	100	99.35	97.92	98.96	98.8	98.03	100	97.89	97.69	98.36	96.67	95.7	100	100	87.1	93.99	98.08	99.29	59.05	53.87	73.09	60.54	90.72	86.44	89.94	63.13	75.95	58.05	91.5	92.71	21.03	59.94	4.21	68.47	31.28	50.61	7.03	69.39	46.16	59.49
LM-PL	97.45	98.98	100	100	97.3	98.62	98.99	100	100	100	99.35	100	98.96	100	99.87	100	95.79	98.84	98.36	99.17	98.92	100	100	100	99.46	99.92	99.43	52.6	63.22	84.26	70.35	96.06	88.11	92.29	63.43	92.49	66.83	95.79	95.78	97.19	99.69	99.84	99.42	99.87	99.8	99.58	99.23	99.8	99.69
DC-HS	98.47	100	100	100	100	99.54	100	100	100	100	100	100	100	100	99.79	100	98.95	100	100	100	100	100	100	96.77	99.17	99.77	99.9	83.25	71.02	88.91	76.28	96.94	92.43	94.08	71.35	95.99	73.37	97.45	97.04	84.44	92.5	88.88	89.15	86.65	88.86	86.84	86.72	83.15	92.17

## Sheet: F-Score
Models	Datasets
	CNIT-AET	CNIT-AMT	CNIT-AL	CNIT-BV	CNIT-BD	CNIT-BN	CNIT-BO	CNIT-BR	CNIT-CR	CNIT-GS	CNIT-GM	CNIT-MT	CNIT-MUA	CNIT-OB	CNIT-OS	CNIT-PHP	CNIT-POT	CNIT-SM	CNIT-SI	CNIT-SL	CNIT-ST	CNIT-SB	CNIT-TC	CNIT-VV	CNIT-ZM	LGC-OS	LGC-SL	LF-TA	PP-AMT	PP-CA	PP-CR	PP-GM	PP-OS	PP-PP	PP-lOS	PP-SM	PP-ST	PP-VV	PP-ZM	PLN-OS	PLN-ZM	RP-AMT	RP-BD	RP-CS	RP-ME	RP-RC	RP-SB	RP-ST	RP-ZM
CPAT-HS	46.25	14.91	7.13	10.3	38.9	13.52	7.17	6.44	10.4	2.04	9.33	1.5	22.77	77.09	85.15	8.21	10.11	52.29	48.22	13.71	17.23	2.38	3.89	4.87	81.85	85.94	90.09	44.07	65.63	89.37	52.77	88.64	75.4	80.91	65.45	79.13	69.19	84.18	81.57	34.29	63.46	73.74	67.23	85.33	87.61	72.25	67.09	79.46	72.66
CPAT-AT	72.25	57.05	18.2	44.37	75	43.2	31.05	23.51	11.76	0.74	46.11	3.39	60.71	91.01	84.37	55.81	47.96	87.93	94.57	57	61.88	5.88	25.16	27.69	87.48	84.16	93.97	15.84	52.55	75.06	52.87	84.16	62.16	72.56	47.31	68.53	60.14	76.46	72.47	15.24	51.92	30.49	37.75	59.96	64.63	37.74	32.29	51.55	54.33
CPAT-EU	43.93	15.46	9.45	13.51	36.73	17.89	10.04	8.86	13.71	2.96	10.92	2.08	25	80.46	84.23	6.62	11.88	74.07	43.88	18.15	23.79	2.79	4.83	5.54	79.68	86.25	92.66	46.2	68.01	89.07	48.83	90.34	78.18	83.43	69.72	78.1	70.48	86.48	86.31	21.04	48.39	61.59	64.67	80.5	86.19	59.97	65.08	73.17	68.23
CPAT-PL	19.9	19.21	7.88	12.52	16.65	12.53	6.74	6.23	3.31	2.62	11.05	1.81	13.74	52.12	82.3	7.68	12.07	30.85	17.43	18.41	22.14	0.72	4.44	5.26	74.37	89.4	91.11	47.97	63.29	85.53	74.77	89.26	77.17	81.31	68.57	86.96	67.23	84.16	82.37	48.45	74.36	84.28	80.7	90	90.38	86.75	79.26	83.91	88.57
PLEK-HS	1.8	1.77	1.32	1.21	1.87	1.43	0.7	0.75	0.85	0	1.24	0.61	1.28	10.63	43.78	0.49	1.47	1.19	1.51	2.22	2.75	0.12	0.51	0.51	25.32	87.18	77.16	69.98	62.35	93.04	79.04	75.75	66.09	68.21	71.94	71.26	63.61	74.24	66.89	24.43	45.96	72.8	78.51	82.1	81.18	75.62	77.21	74.1	80.72
PLEK-AT	1.82	2.59	3.28	1.16	1.71	5.33	4.13	3.73	0.27	0.15	0.47	0.51	5.16	17.7	52.6	2.97	1.3	9.04	1.22	1.4	2.17	0	0.64	0.77	26.34	86.1	81.93	57.22	57.07	95.01	69.33	79.5	66.47	67.57	68.51	67.16	68.44	82.57	69.25	25.99	44.33	79.6	59.56	78.62	78.75	79.91	61.71	74.37	75.63
PLEK-EU	7.7	4.37	8.96	6.15	5.18	10.15	6.33	6.61	7.87	0	1.76	2.18	7.2	47.25	68.95	2.85	4.43	10.96	2.95	9.55	12.12	0.39	2.16	1.74	43.03	83.78	93.03	33.79	50.4	72.46	47.9	69.03	63.79	53.65	46.63	64.74	54.02	75.46	62.93	22.45	48.37	55.29	48.66	55.86	60.92	45.83	46.11	53.64	55.91
PLEK-PL	4.98	7.96	2.9	2.35	7.16	3.78	2.53	2.52	1.44	0	1.41	0.67	11.05	42.63	73.45	5.61	4.37	6.85	7.04	2.99	4.54	0	2.14	2.47	48.55	88.02	83.96	42.15	48.91	94.23	75.04	81.81	67.78	64.02	66.78	78.63	62.51	78.2	69.73	47.73	67.23	83.56	67.35	87.38	85.95	85.43	69.84	79.65	83.21
CPC2-HS	10.88	15.36	7.47	9.47	12.09	12.79	6.71	6.44	1.45	2.73	10.24	2.05	11	44.59	83.86	3.83	11.13	27.07	10.97	16.74	22.2	0.67	4.18	4.59	62.1	96.17	91.98	75.6	68.89	92.11	80.95	91.87	87.92	85.03	81.12	89.67	75.47	90.8	86.6	31.81	62.97	72.27	87.59	85.63	88.25	78.65	87.85	78.53	85.68
PP-HS	4.56	6.71	3.79	3.22	5.14	4.77	2.27	2.55	2.49	1.15	3.94	1.08	4.73	32.17	69.46	1.33	4.81	7.36	4.83	6.39	8.26	0.27	1.56	1.67	42.57	95.89	87.71	90.34	62.85	95.43	73.54	86.25	83.62	79.88	85.55	85.67	65.75	87.96	79.74	33.81	66.1	80.28	88.47	91.06	90.98	85.13	88.4	85.13	87.91
PP-AT	12.51	41.53	12.36	23.09	30.45	21.98	11.46	11.23	4.84	2.23	28.44	2.32	27.39	79.31	85.56	6.61	37.62	34.09	29.05	33.99	41.8	1.19	13.5	14.19	67.93	94.85	93	69.53	51.67	80.88	71.7	81.06	74.58	76.47	68.8	83.75	58.95	78.36	76.65	36.78	72.2	60.76	72.45	71.09	74.29	69.91	72.94	65	77.82
PP-EU	16.37	25.39	11.23	23.59	22.56	26.4	14.93	13.72	6.21	3.8	20.99	6.73	24.27	78.3	87.37	3.12	22.33	40.96	25.58	31.61	42.09	1.08	8.42	8.62	67.94	93.93	96.73	76.05	63.56	85.81	64.59	86.85	88.29	83.72	76.4	76.6	64.19	90.14	85.1	14.6	61.58	20.87	73.71	49.49	70.04	21.91	76.12	61.55	70.03
PP-PL	7.97	10.87	4.48	5.72	8.55	7.12	3.54	3.5	2.33	1.23	6.47	1.37	7.57	39.3	77.68	1.98	7.68	11.32	8.2	8.85	12.16	0.43	2.58	2.9	53.24	95.43	89.27	82.67	65	95.88	81.12	88.42	85.91	81.92	83.56	90.12	70.34	88.94	83.2	40.67	70.58	88.31	89.7	93.09	92.58	89.72	90.03	88.91	90.6
FL-HS	15.88	16.11	8.44	16.77	18.45	20.21	12.82	11.51	6.2	4.36	15.98	8.15	22.25	62.99	83.76	5.29	14.59	40.34	15.82	23.6	32.99	0.68	6.69	7.76	67.54	91.28	97.94	62.44	65.31	85.65	64.07	90.04	84.97	85.28	71.08	78.44	68.72	90.9	84.75	15.83	51.8	19.81	66.58	41.95	65.14	16.69	69.72	60.81	66.5
FL-AT	47.54	62.5	23.43	47.42	48.06	43.3	26.98	23.59	8.13	4.09	48.74	12.26	42.69	83.89	90.51	23.41	58.25	57.19	51.91	54.63	60.96	4.37	22.75	31.25	80.36	92.5	98.62	37.33	52.76	74.2	67.91	83.92	77.47	78.4	56.44	78.91	61.84	83.21	80.86	7.48	44.97	2.87	46.93	29.31	49.6	4.89	47.82	39.18	55.27
FL-EU	15.52	11.08	8.1	11.69	12.54	15.53	8.49	7.4	5.49	2.38	8.75	6.15	13.12	55.99	82.67	3	8.85	34.93	12.59	13.21	19.78	0.76	3.57	4.05	63.49	94.23	97.89	73.79	77.81	91.45	68.69	93.65	91.93	89.1	77.01	85.32	75.49	92.74	90.13	9.76	47.81	2.82	73.7	50.03	72.51	6.58	76.04	66.47	67.83
FL-PL	15.93	14.32	6.81	9.98	9.81	10.86	5.38	5.19	2.85	2.14	8.69	1.66	11.18	50.3	85.53	4.71	10.4	19.91	13.42	14.02	17.38	0.39	3.73	4.26	68.63	95	90.34	52.45	64.98	91.55	78.84	91.13	82.77	84.83	73.22	89.99	71.87	90.05	84.37	43.49	65.87	88.74	82.5	90.7	91.32	90.16	82.35	88.16	88.37
LD-HS	1.64	0.73	0.96	0.83	0.65	1.48	0.79	0.74	1.2	1	0.7	0.94	0.79	6.44	21.37	0.31	0.52	2.52	0.55	1.11	1.91	0.04	0.22	0.18	13.7	75.41	91.19	67.12	88.89	92.9	61.63	75.13	78.4	68.27	88.96	72.96	73.13	79.55	74.45	5.7	19.73	11.59	61.84	49.53	61.38	14.46	64.6	57.74	57.08
LD-AT	1.84	3.02	6.06	3.04	0.98	9.48	4.86	4.75	0.51	0.82	2.53	1.93	1.56	8.86	28.14	0.57	3.41	2.13	0.83	4.77	8.46	0.06	1.17	1.1	16.99	80.49	92.48	70.52	66.82	88.81	64.97	79.24	73.71	63.98	76.72	77.71	63.65	80.09	71.41	9.39	28.95	36.07	65.38	60.43	65.92	43.07	68.33	58.15	61.53
LD-EU	2.53	1.11	2.08	1.47	1.35	3.2	1.85	1.53	1.61	0.13	0.47	1.32	1.34	11.65	34.88	0.48	1.06	3.49	1.19	2.26	3.74	0.08	0.46	0.4	23.67	84.72	90.79	69.78	77.06	91.33	58.34	77.29	80.37	69.68	80.23	80.9	71.03	81.93	76.9	13.18	32.93	48.47	68.67	60.35	65.34	40.49	69.81	61.03	65.91
LD-PL	4.02	4.66	2.32	2.09	2.06	3.69	2.04	1.93	0.74	0.99	1.13	0.77	3.24	21.91	53.57	0.98	3.29	2.61	2.09	3.12	5.52	0.25	1.41	1.41	34.44	83.79	86.37	58.38	53.89	90.99	63.03	81.08	69.66	68.51	72.6	78.26	63.62	76.57	71.34	34.22	52.93	75.06	70.49	78.28	77.82	75.26	71.67	74.66	76.67
LAD-HS	6.89	9.25	5.75	6.06	7.37	9.16	4.46	4.75	1.15	1.89	6.89	1.53	8.24	40.94	74.23	1.89	6.86	14.92	7.66	10.14	13.95	0.4	3.09	2.75	48.55	96.06	90.32	87	62.45	90.86	83.08	89.68	85.94	82.83	82.32	87.17	73.68	89.09	81.44	29.91	54.75	80	84.72	83.55	86.05	80.62	83.25	80.54	86.39
LAD-HSp	8.03	22.94	7.83	25.78	15.58	18.85	11.32	10.43	4.7	5	18.15	4.02	18.18	62.33	80.09	3.05	16.22	31.4	12.94	29.96	41.6	0.74	7.17	7.64	56.95	91.43	95.58	83.09	57.67	80.27	60.94	83.22	85.77	81.29	75.48	68.35	63.41	88.59	81.85	18.19	58.06	39.28	74.73	51.8	69.88	36.85	76.84	57.89	73.22
MR-HS	29.28	15.99	4.51	14.36	34.31	12.57	7.59	6.22	12.09	0	6.28	3.86	23.95	80	84.72	6.47	9.42	32.39	29.77	17.41	24.27	1.47	4.17	4.95	72.82	88.2	95.25	53.7	60.31	80.35	50.42	84.24	78.47	74.36	61.21	62.71	62.65	87.43	78.22	18.74	59.07	40.39	61.5	55.07	73.2	35.32	64.24	58.56	62.4
LR-HS	9.39	12.91	6.57	13.99	15.91	12.89	7.77	7.22	5.18	1.16	9.89	4.17	15.82	68.34	82.09	4.02	9.38	24.4	16.97	19.43	25.71	0.81	4.37	4.26	59.54	91.37	95.26	68.77	65.06	86.91	58.11	89.04	83.98	79.78	71.12	67.9	65.98	89.73	82.32	18.87	55.49	35.17	68.04	56.97	72.6	34.1	70.82	62.41	68.53
CNIT-HS	5.96	4.94	4.02	3.03	7.56	5.64	2.64	2.92	3.42	0.91	3.47	0.97	5.27	40.41	75.53	1.81	3.56	11.63	7.1	4.53	6.11	0.4	1.34	1.52	46.78	94.87	85.18	79.93	69.68	93.06	77.68	85.68	83.14	81.8	77.2	88.96	72.79	86.56	78.78	36.44	62.84	80.92	82.64	85.33	85.94	81.07	81.65	79.1	85.54
CNIT-AT	10.61	34.55	18.45	35.75	24.66	30.55	17.2	17.85	3.51	3.24	27.52	2.24	22.91	67.48	87.17	11.71	35.12	43.04	21.55	43.66	48.12	0.62	13.95	13.45	67.47	91.74	92.32	47	52.54	79.01	73.24	82.72	73.47	78.53	60.64	79.24	60.37	84.69	79.49	43.95	67.55	69.18	67.94	67.84	72.73	68.4	63.83	58.65	76.56
CPP-HS	5.22	5.9	3.4	3.74	5.06	4.83	2.4	2.47	1.07	1.21	3.96	1.63	4.58	29.62	66.9	1.44	3.86	8.89	4.99	6.39	8.57	0.3	1.53	1.61	44.34	95.41	90.42	81.09	69.41	94.42	78.04	90.04	86.65	83.53	83.26	87.26	75.89	88.33	82.32	21.23	55.64	65.78	83.46	78.6	84.4	66.36	83.46	76.6	79.64
CPP-EU	14.99	17.49	14.36	19.77	14.73	25.26	13.94	13.6	2.82	4.75	17.61	11.41	16.73	55.98	81.65	3.28	15.69	35.63	15.46	29.58	39.74	0.92	6.62	6.43	63.62	94.26	98.4	75.96	70.61	85.88	73.6	93.24	91.33	87.86	77.72	88.27	74.3	93.21	89.89	9.76	47.61	9.6	74.51	43.5	62.03	11.05	74.03	59.52	67.52
LF-HS	18.36	12.64	6.75	7.8	18.66	10.6	5.25	5.43	3.34	2.05	7.6	1.34	13.59	55.33	90.62	4.3	9.1	28.81	19.93	12.17	14.6	1.17	3.29	3.77	70.94	96.01	88.67	66.75	64.58	93.59	78.89	90.64	86.84	84.02	77.96	89.59	72.21	89.9	84.93	40.44	65.99	86.3	86.39	92.25	91.64	88.17	85.6	88.22	89.65
LF-AT	54.38	50.27	22.06	45.1	57.26	45.18	32.4	27.26	8.22	0	40.87	5.72	50.69	84.15	94.98	20.24	45.6	75.24	64.55	53.4	62.68	5.23	26.58	26.79	87.45	95.65	94.9	38.8	54.88	78.63	64.61	86.68	81.31	81.66	59.05	81.28	66.88	85.74	84.01	9.99	49.84	21.6	46.34	54.14	59.18	29.26	44.54	47.13	58.99
LF-EU	29.98	14.15	9.92	13.63	24.63	20.86	12.44	10.81	6.13	3.46	11.44	7.77	20.36	67.21	91.69	4.05	11.42	57.19	30.96	18.96	26.93	1.73	4.73	6.19	78.39	95.08	98.27	65.68	75.57	90.09	66.74	93.64	92.02	88.43	73.11	83.76	74.71	93.24	90.91	9.45	49.49	8.96	72.53	55.54	71.22	11.45	72.89	66.03	68.39
LF-PL	12.12	13.43	6.05	8.64	10.85	9.41	4.85	4.81	2.36	1.73	7.61	1.59	9.51	39.64	83.47	4.29	8.41	21.4	9.35	12.97	16.08	0.53	3.21	3.57	62.98	95.88	90.41	64.74	66.35	92.29	78.48	90.73	86	84.38	78.67	89.68	71.94	89.76	85.18	41.78	67.46	88.94	92.36	94.44	93.54	90.94	92.05	90.66	92.11
RP-PL	12.08	10.22	5.82	8.37	5.2	9.26	4.77	4.71	2.67	2.44	6.77	1.58	7.72	41.83	77.3	2.07	6.92	19.85	6.08	11.46	14.8	0.11	3.02	2.92	58.13	95.11	90.37	55.51	66.55	91.92	78.11	89.97	83.78	83.6	78.9	88.69	71.88	89.16	83.82	43.71	62.47	88.84	88.19	91.55	92.89	90.39	88.43	88.8	88.91
LGC-HS	6.72	10.04	6.65	7.2	5.05	9.13	4.78	4.76	0.98	2.32	7.51	2.26	4.98	26.26	69.65	1.88	7.34	11.74	4.26	11.47	16.15	0.3	2.86	2.71	49.79	96.24	91.45	74.95	68.27	88.76	79.61	90.29	86.05	83.5	81.45	87.8	74.65	89.44	83.63	29.45	59.91	68.75	86.48	79.63	82.02	73.57	86.62	74.44	84.48
PLN-HS	6.34	6.84	5.06	6.85	4.83	8.76	4.55	4.27	2.72	2.35	5.37	1.82	6.08	35.86	64.14	0.84	5.68	16.02	4.82	8.83	13.96	0.32	2.36	1.87	42.5	93.43	91.12	78.71	70.33	93.75	65.25	90.01	86.05	81.93	86.2	83.53	72.27	88.88	83.87	24.81	46.38	72.42	81.81	78.69	85.72	71.1	82.68	76.53	78.87
PLN-AT	26.67	14.08	9.67	14.29	11.51	19.54	11.27	10.39	4.26	4.22	11.26	3.09	13.45	68.64	82.88	2.01	12.29	38.53	16.71	19.16	28.71	0.93	6.59	5.08	69.92	96.61	93.66	51.03	64.63	86.91	77.82	90.5	87.35	84.67	71.83	86.82	71.26	90.55	86.73	20.29	52.83	54.62	69.05	68.13	74.1	61.91	68.12	66.69	71.54
PLN-EU	26.76	13.44	12.33	16.81	13.78	23.6	14.11	12.81	7.31	5.21	12.51	10.66	15.58	73.73	83.97	1.8	12.95	41.44	18.35	22.37	34.3	1.1	6.24	4.66	69.07	94.56	98.25	59.25	71.63	85.52	71.46	93.07	90.15	87.17	72.12	83.72	71.07	92.6	89.35	7.96	44.82	5.07	66.72	40.99	64.6	6.5	66.94	57.72	63.97
PLN-PL	8.41	7.94	4.56	5.85	5.83	7.4	3.77	3.78	1.94	1.99	5.16	1.42	5.79	33.83	71.04	1.29	5.88	14.16	5.85	8.61	12.34	0.36	2.31	2.28	50.34	95.88	89.38	73.5	67.17	94.78	80	90.36	87.22	82.87	84.12	90.05	72.81	88.98	84.29	36.91	59.79	87.57	90.32	92.48	92.52	89.93	90.6	87.46	90.18
RS-HS	36.8	30.74	19.64	38.03	21.45	38.19	31.89	23.45	14.29	2	15.42	4.3	45.2	87.92	84.58	11.35	29.72	62.75	33.33	41.4	50.18	2.79	17.73	10.86	68.11	87.83	95.22	25.93	54.57	76.75	46.77	84.1	71.65	67.26	50.27	52.15	61.44	87.63	75.44	10.29	44.57	38.01	36.76	45.94	60.94	33.22	39.32	46.42	50.54
RS-AT	3.96	34.09	23.5	26.84	6.14	37.81	21.76	22.41	0.52	3.56	23.5	2.94	17.17	29.23	73.05	14.2	32.48	26.6	3	43.88	47.94	0.28	12.43	10.63	40.94	94.38	93.11	62.63	58.56	82.4	75.26	88.02	77.73	81.22	67.54	86.35	65.73	87.5	77.79	28.91	55.29	68.51	77.49	70.32	72.29	68.62	75.23	62.08	80.7
RS-EU	25.32	23.83	20.55	27.81	13.11	38.09	23.93	21.35	6.41	7.24	20.93	11.42	19.63	67.6	83.21	3.71	22.95	53.67	17.04	29.92	44.39	0.99	9.57	7.08	68.57	95.41	97.14	67.22	66.44	83.05	68.73	91.94	90.16	85.96	72.58	80.45	69.13	91.74	89.29	9.13	44.25	17.38	69.69	44.89	63.62	15.06	69.77	55.71	65.89
RS-PL	12.4	13.53	6.27	9.37	8.2	9.81	5.16	5.05	2.35	2.43	8	1.7	8.95	38.26	79.4	3.22	8.62	22.24	8.16	13.09	17.07	0.56	3.29	3.48	60.77	96.22	90.46	65.88	67.1	91.58	83.4	90.87	86.5	84.08	78.45	90.44	72.36	89.66	85.36	41.06	66.54	89.85	93.91	95.16	93.92	91.7	93.7	91.13	92.47
RS-HSp	7.84	22.18	9.27	29.94	33.57	30.04	19.88	18.18	10.73	1.72	8.76	3.22	35.81	72.14	80.47	7.72	20.88	61.37	25.27	28.01	40.28	2.58	10.89	10.09	54.69	82.95	95.62	36.44	52.88	75.79	47.63	81.69	69.28	61.09	53.2	49.47	57.48	85.48	70.49	19.82	53.01	42.48	44.45	47.15	63	37.22	46.75	48.94	58.25
LM-HS	4.55	8.61	4.58	4.33	5.51	5.69	2.72	3.11	1.2	1.53	4.72	1.14	5.19	25.54	71.46	2.38	6.25	8.93	4.04	8.01	9.25	0.31	1.95	2.05	44.48	95.94	86.65	78.83	62.51	93.62	80	88.44	83.06	82.23	85.15	86.08	69.48	87.71	80.75	32.98	57.76	81.43	90.2	90.85	90.83	83.65	90.27	86.05	88.78
LM-AT	37.79	38.96	14.88	30.77	30.97	24.34	13.78	12.68	4.79	0.69	28.02	3.02	27.15	67.32	94.61	15.77	28.9	57.67	36.31	36.93	40.13	2.27	12.28	13.75	85.01	97.31	93.05	43.81	59.63	78.36	75.98	86.84	84.1	83.05	61.57	86.93	66.85	84.6	84.63	27	62.8	53.25	64.98	70.05	71.51	64.33	59.76	56.78	71.9
LM-EU	17.41	22.95	14.36	22.7	12.24	22.74	13.2	11.38	3.87	6.18	17.94	11.68	15.02	51.72	81.84	4.14	18.54	42.52	11.49	31.14	39.04	0.77	7.3	7.11	65.06	95.37	98.09	70.99	69.2	84.46	72.02	92.1	90.84	87.28	77.4	83.68	70.34	91.96	89.17	10.8	48.8	8.02	76.1	46.54	64.53	12.94	76.71	59.24	68.52
LM-PL	12.5	14.12	6.31	9.61	9.89	9.83	5.12	5.08	2.39	2.44	8.23	1.71	9.3	38.53	82.72	4.01	8.72	22.29	8.69	14.05	17.52	0.63	3.33	3.73	62.96	96.24	90.77	65.5	67.27	91.46	80.11	91.02	86.52	84.16	77.62	90.34	72.56	89.91	85.45	40.66	70.11	89.83	93.79	95.1	93.92	91.5	93.71	91.48	92.4
DC-HS	4.75	6.57	5.6	5.53	5.97	7.76	3.72	3.87	1.18	1.71	5.15	1.48	5.09	29.27	71.14	1.78	5.63	8.68	4.95	11.08	12.96	0.34	2.34	1.94	45.31	95.62	89.84	84.24	68.63	94.13	81.23	90.18	85.56	82.63	83.28	86.34	75.44	89.04	81.63	27.75	57.7	80.56	85.8	85.44	86.97	81.56	85.26	81.11	85.48

## Sheet: MCC
Models	Datasets
	CNIT-AET	CNIT-AMT	CNIT-AL	CNIT-BV	CNIT-BD	CNIT-BN	CNIT-BO	CNIT-BR	CNIT-CR	CNIT-GS	CNIT-GM	CNIT-MT	CNIT-MUA	CNIT-OB	CNIT-OS	CNIT-PHP	CNIT-POT	CNIT-SM	CNIT-SI	CNIT-SL	CNIT-ST	CNIT-SB	CNIT-TC	CNIT-VV	CNIT-ZM	LGC-OS	LGC-SL	LF-TA	PP-AMT	PP-CA	PP-CR	PP-GM	PP-OS	PP-PP	PP-lOS	PP-SM	PP-ST	PP-VV	PP-ZM	PLN-OS	PLN-ZM	RP-AMT	RP-BD	RP-CS	RP-ME	RP-RC	RP-SB	RP-ST	RP-ZM
CPAT-HS	53.83	27.46	18.09	22.54	48.23	26.07	18.64	17.17	23.11	9.58	21.5	7.42	35.1	78.68	84.21	20.57	21.98	59.07	56.26	26.47	29.66	9.77	13.5	15.04	81.36	74.97	79.86	36.75	39.18	0	45.74	76.78	59.98	60.38	0	65.24	46.54	67.98	63.35	29.09	59.42	51.41	50.8	72.55	75.56	52.5	50.87	60	56.37
CPAT-AT	72.82	61.68	28.61	51.62	76.43	50.65	41.98	34.34	23.61	1.57	53.72	11.96	63.86	91.1	84.13	61.43	54.63	87.89	94.7	61.72	64.98	8.28	37.07	37.78	87.26	74.41	87.79	19.33	36.99	0	46.55	71.65	50.3	52.15	0	54.79	45.93	59.79	55.02	11.27	51.78	22.7	31.26	47.81	49.83	28.66	27.65	37.35	42.36
CPAT-EU	51.34	28.3	21.5	25.81	46.77	30.39	22.28	20.56	26.86	11.78	23.45	9.01	36.53	81.66	83.07	18.37	24.15	76.32	52.9	30.89	35.37	11.85	15.13	16.11	79.01	75.35	85.18	37.67	46.07	0	41.92	80.31	65.27	65.61	0	64.63	50.77	72.61	72.66	14.5	42.07	41.95	48.81	66.58	73.54	42.47	48.86	51.29	51.25
CPAT-PL	31.76	32.01	19.45	24.93	28.88	24.63	18.03	16.76	12.37	10.25	23.6	8.32	26.28	58.49	80.72	19.86	24.49	41.83	30.64	31.02	33.72	4.55	14.49	16.21	75.36	80.07	81.95	35.74	35.33	0	62.88	78.09	58.89	61.42	0	74.36	45.67	68.44	63.11	48.38	72.21	67.72	65.94	80.31	80.56	72.91	63.97	68.18	77.11
PLEK-HS	7.32	7.43	6.44	6.19	8.66	5.97	4.2	4.49	5.24	-2.89	6.38	3.65	6.54	20.19	44.75	4.41	7.38	4.6	7.69	8.92	9.48	2.12	4.34	4.25	31.45	73.4	50.15	42.88	4.75	0	62.02	45.94	24.58	30.97	0	31.49	16.64	42.21	22	26.23	45.04	38.03	54.6	61.69	59.47	46.26	53	41.49	58.34
PLEK-AT	5.81	7.99	10.66	5.16	5.03	11.31	12.28	11.36	-0.82	-0.58	0.25	1.93	13.87	28.38	52.24	10.22	4.95	14.59	5.07	4.84	5.95	-0.49	4.56	5.11	29.35	71.52	61.85	36.08	14.95	0	27.69	55.58	31.04	39.62	0	42.14	29.66	63.03	31.44	25.86	40.15	55.68	34.92	55.93	55.57	56.34	35.55	42	50.39
PLEK-EU	16.57	11.87	18.88	15.65	11.2	17.85	15.5	15.94	16.48	-0.86	4.45	8.44	17.06	53.52	66.23	9.13	11.85	16.96	6.29	18.91	20.75	3.27	9.87	7.99	41.24	72.5	85.86	25.76	20.31	0	40.84	47.91	46.03	30.12	0	50.04	32.23	55.05	39.53	15.79	44.12	27.6	33.01	40.53	41.93	28.1	32.26	32.55	39.6
PLEK-PL	12.74	16.88	9.94	9.2	13.53	9.59	9.33	9.3	6.7	-1.77	3.59	3.12	21.39	50.63	71.27	15.45	11.66	12.67	15.14	9.69	11.73	-0.23	9.55	10.28	50.76	78.5	66.51	31.75	4.06	0	63.66	62.41	40.65	34.54	0	57.42	24.62	56.93	36.51	48.75	63.92	65.73	49.15	74.1	71.42	69.85	51.52	56.03	67.83
CPC2-HS	23.16	28.2	19.09	21.82	25	25.35	18.16	17.77	7.61	11.27	22.78	9.28	23.73	52.48	83.5	13.79	23.92	39.05	23.75	29.62	34.72	5.69	14.38	15.08	65.06	92.33	83.79	59.35	43.64	0	67.1	83.34	75.35	68.44	0	78.73	56.42	81.1	72.12	31.29	60.79	50.4	74.92	72.54	76.67	58.63	75.5	59.35	70.77
PP-HS	14.06	17.8	13	11.93	15.64	14.48	9.86	10.58	10.53	6.83	13.4	6.06	14.92	42.27	69.78	7.85	15.11	18.58	15.18	17.29	19.58	3.49	8.47	8.75	48.45	91.7	74.93	80.25	25.02	0	56.83	71.29	65.37	56.3	0	70.09	32.41	74.96	55.94	35.64	64.98	57.35	76.07	81.64	81.56	68.71	75.95	68.72	74.84
PP-AT	25.12	50.96	25.08	35.86	42.19	34.65	24.31	24.05	15.25	7.83	40.38	10	39.62	80.59	84.27	18.36	47.99	44.89	41.05	44.97	51.05	7.65	26.79	27.51	69.52	89.81	85.88	57.55	26.07	0	58.31	66.66	54.98	52.51	0	70.86	39.76	60.83	52.73	32.5	69.11	39.11	54.5	58.03	58.64	50.46	55.52	46.7	61.44
PP-EU	29.17	37.78	20.49	36.31	35.42	38.49	27.85	26.69	17.49	13.51	33.96	18.21	36.93	79.75	86.44	11.88	35.06	50.25	38.1	42.87	51.18	7.29	20.8	21.06	69.17	87.83	93.45	64.08	48.88	0	49.78	75.46	78.23	66.22	0	65.48	47.55	80.34	69.9	6.29	57.38	15.96	55.2	40.98	54.19	20.35	58.77	43.77	52.15
PP-PL	19.47	23.35	14.31	16.54	20.69	18.3	12.76	12.67	10.14	7.11	17.7	7.19	19.34	48.22	77.25	9.75	19.54	23.75	20.27	20.79	24.52	4.5	11.13	11.82	57.59	90.74	78.2	68.66	33.92	0	68.37	76.03	70.79	61.23	0	79.79	44.29	77.1	64.32	44.09	69.6	76.14	78.77	85.9	84.88	79.04	79.46	77.17	80.66
FL-HS	27.75	27.97	17.41	29.72	30.81	31.96	24.97	24.11	16.64	14.55	28.51	19.99	34.31	66.37	82.39	16.32	26.05	49.43	27.91	35.39	43.12	4.4	17.54	19.28	67.9	83.06	95.86	51.75	53.01	0	51.4	80.72	73.2	71.26	0	66.45	51.95	82.16	69.28	7.88	45.99	16.12	48.47	34.33	49.66	15.7	51.78	41.03	46.85
FL-AT	53.45	64.96	35.79	55.07	54.55	50.2	38.96	36.01	20.23	13.13	56.64	24.59	51.16	84.63	89.71	35.71	63.03	62.23	59.11	59.87	65.21	14.9	34.23	42.39	79.46	85.93	97.23	33.45	45.74	0	56.77	72.85	66.93	64.55	0	66.04	49.19	70.72	66.14	-0.1	39.79	5.08	35.32	27.43	38.36	7.57	36.28	29.4	42.55
FL-EU	28.1	23.36	19.52	24.5	25.34	28.35	20.65	19.17	16.34	10.44	20.83	17.34	26.14	61.47	81.81	12.13	20.89	45.46	25.61	25.93	32.46	6.06	13.22	14.12	65.24	88.32	95.77	60.19	67.74	0	54.17	87.09	84.76	77.59	0	74.84	57.94	85.16	79.68	0	41.51	5.32	54.42	39.07	55.61	8.77	57.83	43.45	46.41
FL-PL	28.08	26.97	18.13	22.15	17.93	23.12	16.1	15.7	11.38	9.84	20.74	8.14	23.94	57.04	84.64	15.36	22.81	32.64	26.11	26.8	30.04	2.66	13.55	14.49	70.09	89.95	80.37	39.82	35.62	0	66.9	81.78	66.41	68.01	0	79.69	48.65	79.49	66.97	44.56	63.68	76.79	67.6	81.46	82.22	79.74	67.37	75.39	76.59
LD-HS	5.82	1.28	4.2	4	3.02	5.46	4.07	4.01	6.31	4.67	3.44	4.72	3.49	12.75	18.23	3.02	2.08	9.12	2.4	4.1	5.69	0.61	1.82	0.54	14.06	44.57	82.13	24.63	80.13	0	9.11	43.69	53.8	34.33	0	55.49	42.22	55.49	44.03	-15.26	5.24	10.45	15.23	3.37	14.7	-0.57	19.1	11.62	7.99
LD-AT	7.26	10.92	16.89	11.14	5.47	21.1	14.73	14.6	3.17	4.03	10.2	8.79	7.39	17.47	28.01	4.59	12.17	8.1	4.94	14.26	19.63	1.29	7	6.64	20.94	57.83	84.8	33.19	48.04	0	-9.04	58.73	45.95	32.36	0	57.05	38.43	60.2	36.94	-5.61	20.9	21.67	27.06	40.04	44.38	21.11	30.1	29.48	16.09
LD-EU	8.86	4.2	8.05	6.73	6.44	9.94	8.11	6.8	7.67	-0.76	0.29	6.45	6.59	21.15	35.48	3.76	5.43	11.49	5.72	8.51	11.11	1.47	4	3.34	27.4	68	81.3	38.76	57.27	0	28.8	50.38	59.35	39.67	0	64.42	43.94	61.55	50.63	2.92	25.59	26.45	36.76	31.91	32.08	21.25	40.04	26.27	32.87
LD-PL	11.79	12.44	8.8	8.28	5.92	10.88	8.4	7.99	4.16	6.18	2.84	3.32	10.52	30.81	51.2	6.33	10.2	7.19	6.57	10.39	14.08	3.34	7.36	6.78	37.06	70.5	71.64	37.67	16.67	0	24.57	61.69	42.77	38.93	0	56.8	28.88	54.9	39.71	33.75	48.66	48.46	47.98	59.13	58	50.03	49.31	46.2	54.46
LAD-HS	17.96	21.22	16.48	17.07	19.07	21.12	14.52	15.04	6.52	9.16	18.32	7.73	20.25	49.55	74.32	9.49	18.36	27.77	19.54	22.44	26.53	4.34	12.26	11.49	53.51	92.07	80.43	74.56	28.8	0	70.34	78.8	70.65	63.4	0	73.25	48.77	77.42	60.12	30.37	53.11	57.83	68.93	68.07	72.48	59.97	66.87	59.23	71.77
LAD-HSp	17.83	34.13	14.14	36.08	27.83	29.04	22.58	21.33	13.93	15.66	30.53	12.53	29.49	64.72	78.58	10.08	26.56	41.13	23.66	39.43	48.83	5.99	17.73	18.12	58.87	83.45	91.07	71.46	40.9	0	47.38	69.45	72.8	62.2	0	57.79	47.25	77.44	63.33	10.71	53.04	26.18	55.62	42.35	54.13	26.8	58.75	40.53	54.54
MR-HS	39.35	27.84	9.41	26.9	44.35	22.7	17.9	15.72	25.08	-0.7	12.42	12.79	35.28	80.38	83.48	16.67	19.95	36.68	37.22	29.57	34.8	7.61	14.01	15.7	71.88	78.89	90.42	45.44	40.99	0	42.49	70.01	64.98	52.51	0	51.98	45.31	75.02	59.8	12.14	56.99	25.72	44.9	43.3	56.41	26.35	48.04	39.83	46.49
LR-HS	19.4	23.72	14.18	25.95	26.61	23.24	18.77	17.96	13.89	3.19	21.4	13.67	27.69	70.06	80.61	13.85	20.62	30.72	28.06	31.36	35.84	5.6	14.71	14.26	60.57	83.51	90.45	56.72	48.49	0	44.75	78.23	70.52	59.85	0	56.2	47.92	79.25	64.76	11.49	50.21	23.46	49.43	44.33	55.45	24.5	53.25	41.32	49.92
CNIT-HS	16.48	14.91	13.43	11.32	19.34	15.95	10.78	11.43	12.61	5.86	12.45	5.58	15.84	49.11	74.97	9.29	12.76	24.11	18.74	14.09	16.35	4.33	7.78	8.3	51.57	89.64	69.49	65.93	33.96	0	63.56	69.98	64.58	60.94	0	77.21	43.84	71.89	53.58	37.54	60.75	58.92	65.54	70.06	70.81	59.7	64.64	55.81	70.17
CNIT-AT	22.05	44.86	31.37	45.95	36.83	41.06	29.99	30.58	12.8	12.38	39.49	9.63	35.72	70.68	86.02	24.84	43.45	51.76	34.54	52.14	55.26	3.42	27.27	26.72	68.07	84.56	84.43	39.28	24.84	0	61.64	68.24	53.78	56.82	0	64.53	43.08	69.83	57.87	40.87	63.79	46.21	50.5	53.66	57.08	49.52	47.57	41.82	60.24
CPP-HS	15.16	16.44	12.18	12.91	15.4	14.55	10.2	10.37	6.19	6.49	13.43	8.06	14.56	40.08	67.53	8.2	13.15	20.71	15.34	17.29	19.78	3.7	8.38	8.59	49.55	90.74	80.57	63.47	39.65	0	60.2	79.52	72.49	65.01	0	73.43	52.12	75.82	62.21	16.23	52.45	36.27	66.2	58.77	68.74	38.26	66.77	52.41	58.36
CPP-EU	27.54	30.2	27.4	32.41	27.87	37.39	27.08	26.42	11.3	15.23	30.76	24.27	29.61	60.72	80.81	12.44	28.17	46.24	28.67	40.91	49.12	6.72	17.89	18.03	65.37	88.4	96.8	61.18	58.97	0	54.53	86.56	83.59	75	0	78.53	58.49	86.37	79.2	-0.6	41.28	11.25	56.15	34.9	47.39	11.98	56.27	39.84	45.96
LF-HS	31.14	25.4	18.03	19.62	31.81	22.91	15.89	16.19	12.43	9.62	19.34	7.07	26.65	61.04	90.16	14.64	21.31	40.63	33.04	24.86	27.16	7.6	12.66	13.6	72.53	92	76.91	52.27	30.09	0	66.14	80.76	72.99	66.14	0	78.72	46.83	79.22	68.38	42.37	64.47	71.9	73.25	84.15	82.86	75.47	72.01	75.63	78.8
LF-AT	59.37	56.58	34.57	53.27	62.47	52.32	43.62	38.98	20.35	-0.67	50.03	16.29	57.35	84.85	94.53	33.49	52.8	76.12	68.97	59.22	66.57	14.66	39.08	38.7	86.84	91.33	89.71	33.59	40.04	0	54.43	75.38	69.88	65.06	0	68.14	52.54	73.01	69.65	2.46	45.19	18.53	35.53	43.41	45.29	23.57	34.4	33.14	44.48
LF-EU	41.28	26.93	21.12	26.49	37.25	33.45	25.31	23.3	17.35	12.84	24.21	19.68	33.4	70.49	91.1	14.19	24.25	63.1	42.64	31.66	38.82	9.26	15.35	17.67	78.4	90.03	96.53	52.31	64.48	0	52.92	87.11	85.29	76.15	0	72.08	57.55	86.26	81.36	-0.03	43.35	11.42	55.16	42.52	54.84	12.73	55.54	43.9	49.1
LF-PL	24.55	26.15	16.96	20.75	23.56	21.37	15.21	15.15	10.21	7.43	19.35	7.93	21.8	48.49	83	14.64	20.2	34.12	21.77	25.76	28.65	4.49	12.51	13.21	65.64	91.69	80.51	48.02	36.03	0	65.19	80.94	71.44	66.98	0	78.86	48.01	78.87	68.84	45.48	67.06	77.54	84.37	88.79	86.94	81.68	83.73	81.06	83.97
RP-PL	23.87	22.44	16.61	20.39	12.07	21.15	14.91	14.89	10.97	10.59	18.14	7.62	19.03	50.17	76.63	9.97	17.45	32.41	14.28	24.03	26.8	0.83	12.1	11.87	60.95	90.15	80.44	41.55	37.67	0	64.64	79.32	67.62	65.26	0	77.53	47.76	77.58	65.73	46.48	61.01	77.01	76.26	82.83	85.53	80.23	76.67	77.06	77.16
LGC-HS	17.56	22.33	17.88	18.78	15.48	20.93	15.08	15.06	5.82	9.58	19.15	9.86	15.35	37.09	70.19	9.46	19.06	24.24	14.18	24.05	28.87	3.69	11.75	11.39	54.6	92.47	82.69	54.39	41.18	0	62.62	80.04	71.19	64.96	0	74.61	54.38	78.18	65.35	29.67	58.07	44.53	72.13	62.14	66.25	50.26	72.42	53.42	67.52
PLN-HS	16.79	17.8	14.9	18.14	14.67	20.2	14.37	13.67	11.07	10.37	15.9	8.37	16.77	44.88	64.26	5.36	16.3	28.66	14.78	20.41	26.19	3.82	10.61	8.49	47.23	86.65	81.88	62.58	45.29	0	46.48	79.39	71.49	61.3	0	70.49	48.96	76.96	65.79	21.09	42.58	49.66	63.4	62.02	71.63	50.34	65.08	52.59	57.7
PLN-AT	38.15	26.71	21.66	26.82	24.02	32.18	24.09	22.92	14.24	13.34	23.77	11.81	25.97	71.75	82.28	9.83	24.6	48.55	29.94	31.86	39.78	6.73	18.28	15.91	70.83	93.16	87.25	40.75	43.76	0	65.1	80.85	76.53	67.91	0	75.33	51.94	80.68	72.67	13.22	47.18	37.19	51.57	52.96	58.16	44.35	50.36	42.48	52.96
PLN-EU	38.58	26.02	24.52	29.37	26.87	35.97	27.12	25.43	19.09	16.01	25.43	23.38	28.46	75.82	83.06	9.06	25.32	50.84	31.53	34.83	44.77	7.35	17.34	14.7	69.59	89.06	96.49	48	60.91	0	57.69	86.17	82.51	73.57	0	73.16	53.78	85.03	78.45	-1.26	37.98	7.74	48.24	31.98	48.94	9.21	48.92	34.61	44.61
PLN-PL	20.13	19.47	14.46	16.61	16.76	18.7	13.22	13.24	9.09	9.43	15.6	7.35	16.6	43.68	71.36	7.74	16.61	26.96	16.87	20.47	24.59	4.09	10.5	10.38	55.15	91.7	78.49	56.4	35.63	0	65.05	80.22	73.59	63.47	0	79.55	46.73	77.27	66.96	40.21	59.67	74.58	80.06	84.64	84.85	79.46	80.66	74.42	79.88
RS-HS	42.45	38.03	25.81	43.73	26.63	42.34	40.83	31.86	24.38	3.32	20.81	12.15	50.69	87.75	83.42	19.85	36.84	63.17	36.24	45.89	53.2	10.6	29.01	21.1	66.67	78.93	90.34	26.58	35.67	0	39.99	71.16	59.53	45.58	0	42.96	47.1	76.06	58.49	4.17	41.44	23.55	28.88	37.66	46.9	25.83	30.92	31.98	38.91
RS-AT	12.83	45.05	36.02	39.14	17.26	47.83	34.72	35.31	3.28	11.24	36.23	11.49	30.35	39.73	73.17	27.56	43.86	38.66	11.64	52.79	55.85	3.55	25.61	23.55	46.62	88.64	86.07	44.27	32.45	0	47.88	76.56	54.8	61.9	0	73.1	47.91	74.87	51.61	28.2	52.35	46.13	58.68	56.38	56.45	43.51	54.71	44.19	60.43
RS-EU	37	36.24	33.19	39.24	26.14	47.79	36.5	34.01	17.37	19.09	33.91	24.03	32.56	70.65	82.56	13.56	35.62	60.25	29.33	40.3	52.04	6.97	22.27	18.67	69.27	90.7	94.24	54.09	52.89	0	54.74	84.14	82.11	71.24	0	68.37	53.03	83.35	78.12	-0.77	37.37	15.03	51.69	36.72	48.73	15.07	51.85	36.77	47.07
RS-PL	24.93	26.26	17.31	21.7	20.22	21.85	15.73	15.55	10.19	10.57	19.9	8.27	21.08	47.36	79.23	12.59	20.48	34.8	20.21	25.9	29.65	5.16	12.66	13.02	63.87	92.43	80.64	48.91	38.34	0	71.21	81.23	72.46	66.31	0	80.47	49.53	78.64	69.26	45.13	66.38	79.46	87.75	90.3	87.77	83.26	87.32	82.09	84.82
RS-HSp	14.27	27.43	12.25	35.55	38.14	33.84	27.3	25.79	20.77	3.01	11.7	9.34	40.42	71.93	79.44	13.52	25.93	63.34	30.29	31.48	42.78	11.39	19.74	19.87	52.81	72.11	91.15	33.88	33.73	0	39.87	67.96	53.34	39.85	0	41.32	43.39	72.64	48.93	12.94	50.16	26.09	33.59	39.05	48.58	27.41	35.56	34.74	43.06
LM-HS	14.05	20.49	14.49	14.15	16.25	16.06	10.97	11.85	6.71	8.11	14.84	6.3	15.71	36.43	71.86	10.74	17.45	20.69	13.76	19.66	20.87	3.78	9.58	9.8	50.13	91.86	72.63	61.55	21.6	0	64.38	76.04	64.04	61.95	0	70.86	38.83	74.49	58.73	36.76	57.79	60.5	79.89	81.22	81.18	65.38	80.01	70.81	76.99
LM-AT	46.54	48.75	27.66	42.18	42.14	36.43	26.77	25.44	15.18	1.45	39.92	11.46	38.89	70.5	94.23	29.18	39.81	63.26	46.96	47.02	49.32	9.54	25.45	27.04	84.61	94.59	85.94	35.05	38.54	0	64.65	75.12	71.6	65.83	0	75.31	51.14	70.42	69.05	21.14	58.64	35.85	49.88	55.83	56.09	46.03	45.11	40.64	55.27
LM-EU	29.85	35.13	26.85	34.85	25.17	34.83	26.02	23.45	13.5	17.54	30.98	24.33	28.03	57.93	81.3	14.35	31.4	51.25	24.17	42.05	48.05	6.13	19.3	17.76	66.5	90.63	96.16	54.95	58.06	0	55.88	84.48	82.97	73.92	0	71.61	54.48	84	77.72	0.88	42.66	10.87	58.17	37.27	49.15	13.08	58.96	40.67	47
LM-PL	24.85	26.89	17.37	22	22.1	21.83	15.59	15.6	10.28	10.59	20.14	8.29	21.54	47.58	82.39	14.13	20.49	34.76	20.75	26.83	30.11	5.5	12.76	13.51	65.73	92.47	81.28	48.53	38.75	0	67.1	81.56	72.59	66.52	0	80.3	50.08	79.17	69.44	44.16	69.72	79.4	87.47	90.16	87.76	82.8	87.28	82.78	84.65
DC-HS	14.32	17.58	16.24	16.22	16.99	19.17	13.12	13.42	6.64	8.64	15.59	7.58	15.53	39.77	71.53	9.21	16.39	20.42	15.39	23.58	25.43	3.94	10.57	9.36	50.7	91.21	79.42	68.87	35.17	0	65.23	79.79	69.71	62.92	0	71.44	52.32	77.41	60.82	28.28	56.43	58.36	70.72	70.49	73.45	61.25	70.05	61.36	69.55
