# Supplementary material for: A large-scale benchmark study of tools for the classification of protein-coding and non-coding RNAs
Source: Nucleic Acids Res. 2022 Nov 24;50(21):12094–111. doi: 10.1093/nar/gkac1092 (PMC9757047; doi:10.1093/nar/gkac1092)
Supplement: gkac1092_Supplemental_Files [file gkac1092_supplemental_files.zip › Supplementary File 6.xlsx]

## Sheet: Accuracy
Models	Datasets
	CPP-SC	CPP-sSC
CPAT-HS	85.34	49.89
CPAT-AT	92.51	55.34
CPAT-EU	90.3	53.05
CPAT-PL	88.49	44.44
PLEK-HS	49.94	44.66
PLEK-AT	57.04	44.55
PLEK-EU	91.12	72.98
PLEK-PL	66.39	44.34
CPC2-HS	89.43	49.24
PP-HS	89.39	56.64
PP-AT	90.16	59.69
PP-EU	96.88	81.37
PP-PL	84.55	44.99
FL-HS	97.84	87.25
FL-AT	99.72	99.35
FL-EU	99.66	99.56
FL-PL	84.86	46.41
LD-HS	97.94	89.98
LD-AT	85.1	64.81
LD-EU	94.05	74.73
LD-PL	77.52	50.65
LAD-HS	79.4	51.85
LAD-HSp	89.32	55.56
MR-HS	91.69	65.69
LR-HS	92.87	69.06
CNIT-HS	73.74	46.08
CNIT-AT	84.42	49.89
CPP-HS	86.88	64.16
CPP-EU	99.51	97.28
LF-HS	79.74	37.36
LF-AT	93.94	59.59
LF-EU	99.75	99.67
LF-PL	83.64	29.41
RP-PL	86.39	45.21
LGC-HS	90.3	55.23
PLN-HS	86.91	48.04
PLN-AT	92.59	54.03
PLN-EU	99.1	94.44
PLN-PL	82.28	45.21
RS-HS	94.37	67.76
RS-AT	89.07	54.03
RS-EU	97.63	83.01
RS-PL	86.78	45.21
RS-HSp	92.66	63.73
LM-HS	74.28	47.49
LM-AT	92.49	55.12
LM-EU	99.07	94.55
LM-PL	86.15	39.87
DC-HS	85.39	50.87

## Sheet: Precision
Models	Datasets
	CPP-SC	CPP-sSC
CPAT-HS	28.3	47.3
CPAT-AT	43.49	50.19
CPAT-EU	37.39	48.93
CPAT-PL	33.31	44.66
PLEK-HS	10.3	44.8
PLEK-AT	11.62	44.65
PLEK-EU	39.22	62.99
PLEK-PL	14.51	44.6
CPC2-HS	35.42	46.99
PP-HS	35.07	50.95
PP-AT	36.91	52.8
PP-EU	65.43	71.3
PP-PL	27.22	44.97
FL-HS	86.27	96.25
FL-AT	96.24	99.51
FL-EU	94.51	99.04
FL-PL	27.62	45.62
LD-HS	79.3	90.23
LD-AT	26.94	56.74
LD-EU	49.3	65.31
LD-PL	20.08	47.61
LAD-HS	21.96	48.3
LAD-HSp	28.2	50.56
MR-HS	40.65	57.21
LR-HS	44.62	59.79
CNIT-HS	18.08	45.48
CNIT-AT	27.09	47.3
CPP-HS	30.61	55.68
CPP-EU	92.38	94.5
LF-HS	19.87	40.38
LF-AT	48.74	53.03
LF-EU	95.82	99.28
LF-PL	18.7	32.85
RP-PL	29.86	45.09
LGC-HS	37.39	50.12
PLN-HS	29.59	46.09
PLN-AT	43.88	49.46
PLN-EU	86.74	89.18
PLN-PL	24.64	45.09
RS-HS	50.75	58.37
RS-AT	34.54	49.46
RS-EU	70.96	72.58
RS-PL	30.48	45.09
RS-HSp	43.06	56.64
LM-HS	18.39	46.15
LM-AT	43.55	50.06
LM-EU	86.22	89.2
LM-PL	26.36	41.08
DC-HS	28.37	47.8

## Sheet: Recall
Models	Datasets
	CPP-SC	CPP-sSC
CPAT-HS	99.76	99.76
CPAT-AT	97.82	97.82
CPAT-EU	99.76	99.76
CPAT-PL	98.31	98.31
PLEK-HS	99.03	99.03
PLEK-AT	97.09	97.09
PLEK-EU	96.85	96.85
PLEK-PL	98.06	98.06
CPC2-HS	100	100
PP-HS	97.58	97.58
PP-AT	98.31	98.31
PP-EU	98.06	98.06
PP-PL	99.52	99.52
FL-HS	74.58	74.58
FL-AT	99.03	99.03
FL-EU	100	100
FL-PL	99.52	99.52
LD-HS	87.17	87.17
LD-AT	91.77	91.77
LD-EU	93.46	93.46
LD-PL	96.61	96.61
LAD-HS	100	100
LAD-HSp	54.48	54.48
MR-HS	94.19	94.19
LR-HS	95.4	95.4
CNIT-HS	100	100
CNIT-AT	99.76	99.76
CPP-HS	99.76	99.76
CPP-EU	99.76	99.76
LF-HS	82.32	82.32
LF-AT	88.86	88.86
LF-EU	100	100
LF-PL	54.48	54.48
RP-PL	100	100
LGC-HS	99.76	99.76
PLN-HS	91.28	91.28
PLN-AT	99.76	99.76
PLN-EU	99.76	99.76
PLN-PL	100	100
RS-HS	98.79	98.79
RS-AT	99.03	99.03
RS-EU	100	100
RS-PL	100	100
RS-HSp	82.57	82.57
LM-HS	100	100
LM-AT	99.76	99.76
LM-EU	100	100
LM-PL	77.48	77.48
DC-HS	99.76	99.76

## Sheet: F-Score
Models	Datasets
	CPP-SC	CPP-sSC
CPAT-HS	44.09	64.17
CPAT-AT	60.21	66.34
CPAT-EU	54.39	65.66
CPAT-PL	49.75	61.42
PLEK-HS	18.65	61.69
PLEK-AT	20.76	61.17
PLEK-EU	55.83	76.34
PLEK-PL	25.27	61.32
CPC2-HS	52.31	63.93
PP-HS	51.6	66.94
PP-AT	53.67	68.7
PP-EU	78.49	82.57
PP-PL	42.75	61.94
FL-HS	80	84.04
FL-AT	97.61	99.27
FL-EU	97.18	99.52
FL-PL	43.24	62.56
LD-HS	83.04	88.67
LD-AT	41.65	70.12
LD-EU	64.55	76.89
LD-PL	33.25	63.79
LAD-HS	36.01	65.14
LAD-HSp	37.16	52.45
MR-HS	56.79	71.18
LR-HS	60.8	73.51
CNIT-HS	30.63	62.53
CNIT-AT	42.61	64.17
CPP-HS	46.84	71.47
CPP-EU	95.93	97.06
LF-HS	32.02	54.18
LF-AT	62.95	66.43
LF-EU	97.87	99.64
LF-PL	27.85	40.98
RP-PL	45.99	62.15
LGC-HS	54.39	66.72
PLN-HS	44.69	61.25
PLN-AT	60.95	66.13
PLN-EU	92.79	94.17
PLN-PL	39.54	62.15
RS-HS	67.05	73.38
RS-AT	51.22	65.97
RS-EU	83.02	84.11
RS-PL	46.72	62.15
RS-HSp	56.6	67.19
LM-HS	31.06	63.15
LM-AT	60.63	66.67
LM-EU	92.6	94.29
LM-PL	39.34	53.69
DC-HS	44.18	64.63

## Sheet: MCC
Models	Datasets
	CPP-SC	CPP-sSC
CPAT-HS	48.8	20.01
CPAT-AT	62.46	27.88
CPAT-EU	57.83	26.37
CPAT-PL	53.48	-6.56
PLEK-HS	21.62	-5.21
PLEK-AT	24.16	-4.5
PLEK-EU	58.46	54.21
PLEK-PL	29.92	-7.39
CPC2-HS	56.08	19.05
PP-HS	54.94	29.89
PP-AT	56.89	35.65
PP-EU	78.71	67.38
PP-PL	47.54	-0.67
FL-HS	79.1	75.38
FL-AT	97.48	98.68
FL-EU	97.04	99.12
FL-PL	47.99	9.17
LD-HS	82.05	79.73
LD-AT	44.88	38.6
LD-EU	65.41	54.92
LD-PL	38.01	17.07
LAD-HS	41.42	24.55
LAD-HSp	34.04	10.87
MR-HS	58.75	41.51
LR-HS	62.49	47.45
CNIT-HS	36.11	9.49
CNIT-AT	47.47	20.01
CPP-HS	51.25	43.8
CPP-EU	95.74	94.65
LF-HS	33.86	-30.84
LF-AT	63.17	28.3
LF-EU	97.76	99.34
LF-PL	24.9	-41.85
RP-PL	50.54	4.23
LGC-HS	57.83	30.19
PLN-HS	47.52	6.32
PLN-AT	63.49	28.13
PLN-EU	92.57	89.41
PLN-PL	44.73	4.23
RS-HS	68.6	48.05
RS-AT	54.92	27.07
RS-EU	83.17	70.82
RS-PL	51.19	4.23
RS-HSp	56.39	32.34
LM-HS	36.56	14.5
LM-AT	63.22	30.01
LM-EU	92.4	89.65
LM-PL	39.88	-18.61
DC-HS	48.88	22.14
