# Supplementary material for: A large-scale benchmark study of tools for the classification of protein-coding and non-coding RNAs
Source: Nucleic Acids Res. 2022 Nov 24;50(21):12094–111. doi: 10.1093/nar/gkac1092 (PMC9757047; doi:10.1093/nar/gkac1092)
Supplement: gkac1092_Supplemental_Files [file gkac1092_supplemental_files.zip › Supplementary File 7.xlsx]

## Sheet: Accuracy
Models	Datasets
	LGC-IV	LGC-MA	LGC-PL	LGC-VR	CPP-sEU	CPP-EU
CPAT-HS	95.06	94.42	94.57	97.91	80.83	90.28
CPAT-AT	96.1	92.64	97.82	99.39	77.6	81.18
CPAT-EU	96.26	93.34	94.87	96.59	80.99	91.89
CPAT-PL	94.03	92.81	93.02	96.19	67.25	87.42
PLEK-HS	71.16	88.28	63.31	89.32	62.94	78.23
PLEK-AT	84.72	64.99	80.56	73.6	65.08	76.36
PLEK-EU	96.52	90.95	94.35	95.85	82.17	88.82
PLEK-PL	83.2	86.63	88.64	90.32	62	75.66
CPC2-HS	94.91	93.21	90.96	95.45	72.25	93.41
PP-HS	76.86	94.84	85.45	96.59	75.08	90.34
PP-AT	95.06	93.65	95	99.48	79.11	86.26
PP-EU	97.87	95.86	95.15	99.3	90.12	95.88
PP-PL	91.73	90.59	88.51	97.76	74.88	91.87
FL-HS	94.58	92.39	94.59	96.49	82.41	90.03
FL-AT	97.38	92.82	97.73	98.92	82.26	86.5
FL-EU	98.12	93.51	93.25	96.18	88.08	96.59
FL-PL	92.84	91.75	91.65	95.08	70.26	89.78
LD-HS	73.85	35.2	56.89	30.69	72.26	71.24
LD-AT	73.85	51.58	72.29	69.09	73.26	74.55
LD-EU	91.92	77.07	77.8	78.95	80.35	87.23
LD-PL	79.62	75.77	84.86	79.74	63.77	74.02
LAD-HS	94.85	95.96	89.25	98.72	81.36	94.3
LAD-HSp	89.45	94.25	93.37	98.23	86.54	93
MR-HS	96.04	94.06	95.68	97.39	83.14	91.24
LR-HS	95.75	93.51	93.98	96.25	83.2	93.21
CNIT-HS	90.52	93.35	86.93	96.26	76.32	91.43
CNIT-AT	94.11	92.1	95.56	98.35	73.43	85.7
CPP-HS	93.08	93.61	86.16	94.95	77.94	91.37
CPP-EU	98.11	94.02	94.27	96.72	87.85	95.89
LF-HS	90.85	93.13	91.16	95.87	71.02	92.39
LF-AT	93.29	92.64	97.04	98.36	80.15	86.86
LF-EU	98.28	94.27	95.22	97.11	87.82	95.95
LF-PL	87.95	89.41	89.38	92.22	66.44	89.17
RP-PL	93.21	92.12	90.29	94.4	68.76	90
LGC-HS	92.45	90.39	87.51	92.23	70.13	91.16
PLN-HS	92.33	91.45	88.09	93.16	75.85	92.45
PLN-AT	95.99	94.57	95.24	98.3	78.87	92.29
PLN-EU	98.55	95.04	96.28	98.05	88.04	95.71
PLN-PL	91.82	92	88.25	93.63	69.24	91.84
RS-HS	95.8	95.61	97.9	99.15	85.42	90.51
RS-AT	95.03	89.6	89.17	96.65	71.65	89.07
RS-EU	98.12	95.22	95.33	98.34	88.68	96.14
RS-PL	93.25	92.45	89.75	94.4	68.91	91.51
RS-HSp	94.78	95.03	97.07	98.6	78.99	86.23
LM-HS	88.2	90.88	83.77	91.43	68.5	90.22
LM-AT	95.72	93.77	95.87	98.2	73.84	88.37
LM-EU	98.04	94.15	93.66	96.65	83.81	94.49
LM-PL	90.92	90.73	89.61	93.27	64.97	87.86
DC-HS	94.35	94.99	87.48	96.83	77.82	93.68

## Sheet: Precision
Models	Datasets
	LGC-IV	LGC-MA	LGC-PL	LGC-VR	CPP-sEU	CPP-EU
CPAT-HS	88.71	87.86	24.86	70.05	76.65	92.74
CPAT-AT	93.74	95.86	45.38	91.96	81.23	95.48
CPAT-EU	92.25	77.45	25.93	57.8	76.32	93.95
CPAT-PL	86.05	80.4	20.53	55.02	62.65	91.27
PLEK-HS	51.18	59.81	4.7	29.78	58.25	72.79
PLEK-AT	67.73	27.6	8.48	14.63	61.47	75.09
PLEK-EU	92.48	69.15	23.81	52.85	81.28	94.1
PLEK-PL	65.15	57.31	13.7	31.88	59.21	79.08
CPC2-HS	87.09	76.01	16.66	50.43	65.08	91.77
PP-HS	60.86	89.9	10.97	58.26	67.23	85.54
PP-AT	88.31	97.39	26.52	93.47	76.3	92.57
PP-EU	95.45	93.77	27.1	89.45	86.47	96.93
PP-PL	79.33	67.92	13.59	68.21	67.31	89.35
FL-HS	96.56	82.51	20.83	62.87	83.56	97.11
FL-AT	96.63	87.81	44.29	84.59	83.85	97.42
FL-EU	96.06	75.93	21.1	54.93	82.34	96.1
FL-PL	82.78	73.83	17.33	48.38	64.13	89.99
LD-HS	54.28	18.12	3.09	5.22	67.49	65.89
LD-AT	53.74	22.42	5.88	12.64	67.91	69.79
LD-EU	80.8	39.22	7.2	17.15	75.02	84.49
LD-PL	60.51	35.46	10.12	17.94	60.66	74.02
LAD-HS	86.5	90.99	14.39	79.63	73.41	91.11
LAD-HSp	93.7	90.63	18.89	86.48	86.23	96.96
MR-HS	94.79	82.97	28.78	65.36	82.56	96.26
LR-HS	93.47	78.47	22.48	55.62	79.51	95.54
CNIT-HS	77.26	77.69	12.15	55.51	69.01	88.34
CNIT-AT	86.35	81.62	28.94	75.3	69.65	92.03
CPP-HS	82.45	80.04	11.54	47.76	70.57	89.13
CPP-EU	96.88	78.94	23.8	58.84	83.17	96.79
LF-HS	81.95	77.71	16.67	53.25	64.06	89.94
LF-AT	93.15	86.63	37.64	80.16	79.64	95.62
LF-EU	97.52	80.15	27.31	61.94	82.93	96.54
LF-PL	79.55	67.67	11.81	30.52	61.26	89.41
RP-PL	83.14	73.85	15.68	45.12	62.81	90.17
LGC-HS	81.19	65.32	12.62	37.13	63.53	89.37
PLN-HS	84.16	68.34	12.64	39.7	68.82	90.45
PLN-AT	90.35	86.47	27.48	74.27	72.86	94.07
PLN-EU	97.61	83.95	32.66	71.18	83.8	97.05
PLN-PL	79.67	70.6	13.32	41.92	62.31	88.29
RS-HS	96.48	92.21	46.22	86.99	88.35	97.66
RS-AT	88.47	64.42	14.26	58.33	66.29	91.82
RS-EU	96.72	85.77	27.84	74.72	84.57	97.46
RS-PL	83.21	73.9	14.99	45.13	62.52	90.25
RS-HSp	96.93	89.61	36.38	81.64	84.57	97.47
LM-HS	72.55	66.34	10.01	34.85	61.74	85.46
LM-AT	90.67	88.17	30.43	73.22	69.51	94.36
LM-EU	96.12	79.63	21.95	58.28	78.61	96.21
LM-PL	82.5	71.12	11.71	38.11	60.58	89.74
DC-HS	85.43	85.4	12.61	59.63	69.97	90.92

## Sheet: Recall
Models	Datasets
	LGC-IV	LGC-MA	LGC-PL	LGC-VR	CPP-sEU	CPP-EU
CPAT-HS	95.83	74.57	98.61	95.93	88.67	87.41
CPAT-AT	93.33	55.24	98.66	95.24	71.78	65.47
CPAT-EU	95.64	80.88	98.55	97.06	89.87	89.56
CPAT-PL	95.78	71.3	99.16	97.06	85.43	82.77
PLEK-HS	97.74	75.9	99.61	96.4	91.4	90.17
PLEK-AT	94.41	76.62	99.16	97.41	80.8	78.91
PLEK-EU	96.31	75.87	95.99	94.81	83.6	82.83
PLEK-PL	95.42	56.06	99.22	96.13	77.11	69.78
CPC2-HS	97.63	82.55	99.44	97.64	96.05	95.37
PP-HS	65.55	75.37	98.61	93.03	97.86	97.1
PP-AT	96.42	60.94	99.22	95.43	84.45	78.85
PP-EU	97.6	78.69	98.89	96.2	95.12	94.77
PP-PL	98.2	75.24	99.44	96.55	96.73	95.07
FL-HS	85.07	65	70.81	59.02	80.7	82.53
FL-AT	94.61	62.71	98.38	93.73	79.91	74.99
FL-EU	97.77	85.51	99.28	96.86	96.96	97.12
FL-PL	96.33	72.94	95.54	93.88	91.97	89.51
LD-HS	85.13	89.61	74.99	81.49	85.89	88.07
LD-AT	96.45	85.46	95.15	96.13	88.19	86.57
LD-EU	96.08	85.4	94.54	92.76	90.99	91.19
LD-PL	93.61	67.47	93.2	94.54	78.33	74.03
LAD-HS	98.27	82.23	99.44	97.21	98.34	98.19
LAD-HSp	69.77	70.43	80.5	73.08	86.96	88.79
MR-HS	91.96	77.91	93.54	92.68	84.04	85.82
LR-HS	92.38	80.52	94.6	93.3	89.46	90.66
CNIT-HS	97.23	80.47	99.55	96.51	95.55	95.47
CNIT-AT	95.6	63.75	99.22	95.78	83.04	78.16
CPP-HS	97.95	78.65	99.33	97.68	95.87	94.23
CPP-EU	96.85	84.14	98.11	96.9	94.92	94.93
LF-HS	89.39	78.44	96.77	87.34	95.78	95.47
LF-AT	83.95	62.49	96.32	85.9	81	77.26
LF-EU	96.76	84.13	98.27	97.17	95.23	95.32
LF-PL	80.91	61.52	74.99	53.45	89.48	88.88
RP-PL	97.23	76.63	99.33	97.64	91.98	89.79
LGC-HS	97.63	81.83	99.39	97.99	94.56	93.44
PLN-HS	91.9	84.22	94.09	92.22	94.53	94.91
PLN-AT	97.09	77.3	99.16	96.9	92	90.27
PLN-EU	97.59	84.37	99.05	97.29	94.33	94.3
PLN-PL	97.89	83.49	99.44	97.83	97.38	96.48
RS-HS	89.36	78.48	97.44	95.86	81.6	83.01
RS-AT	96.06	74.51	99.16	96.79	88.11	85.79
RS-EU	97.07	83.14	98.83	96.98	94.61	94.76
RS-PL	97.29	79.82	99.44	97.71	94.41	93.07
RS-HSp	85.43	77.08	82.12	90.05	70.92	74.39
LM-HS	98.03	84.38	99.44	98.18	97.29	96.94
LM-AT	95.69	69.42	99.16	96.48	84.93	81.62
LM-EU	97.44	84.03	97.6	97.21	92.91	92.63
LM-PL	88.77	68.34	72.26	72.97	85.69	85.48
DC-HS	98.01	81.91	99.5	97.52	97.47	97.06

## Sheet: F-Score
Models	Datasets
	LGC-IV	LGC-MA	LGC-PL	LGC-VR	CPP-sEU	CPP-EU
CPAT-HS	92.13	80.67	39.71	80.97	82.22	89.99
CPAT-AT	93.53	70.09	62.16	93.57	76.21	77.68
CPAT-EU	93.91	79.13	41.06	72.45	82.54	91.7
CPAT-PL	90.65	75.57	34.01	70.23	72.29	86.81
PLEK-HS	67.19	66.9	8.97	45.51	71.15	80.55
PLEK-AT	78.87	40.58	15.62	25.45	69.82	76.95
PLEK-EU	94.35	72.35	38.16	67.87	82.42	88.11
PLEK-PL	77.43	56.68	24.07	47.88	66.99	74.14
CPC2-HS	92.06	79.15	28.54	66.51	77.59	93.53
PP-HS	63.12	82	19.74	71.65	79.7	90.96
PP-AT	92.19	74.97	41.86	94.44	80.17	85.16
PP-EU	96.51	85.57	42.55	92.7	90.59	95.84
PP-PL	87.76	71.39	23.91	79.94	79.38	92.12
FL-HS	90.45	72.72	32.19	60.89	82.11	89.23
FL-AT	95.61	73.17	61.09	88.92	81.83	84.75
FL-EU	96.91	80.43	34.8	70.11	89.05	96.61
FL-PL	89.04	73.38	29.34	63.86	75.56	89.75
LD-HS	66.29	30.14	5.94	9.81	75.59	75.38
LD-AT	69.02	35.52	11.08	22.34	76.73	77.28
LD-EU	87.78	53.75	13.38	28.95	82.24	87.71
LD-PL	73.5	46.49	18.26	30.15	68.37	74.02
LAD-HS	92.01	86.39	25.14	87.55	84.07	94.52
LAD-HSp	79.98	79.26	30.6	79.22	86.59	92.69
MR-HS	93.35	80.36	44.02	76.66	83.29	90.74
LR-HS	92.92	79.48	36.33	69.69	84.19	93.04
CNIT-HS	86.11	79.06	21.66	70.49	80.14	91.77
CNIT-AT	90.74	71.59	44.81	84.32	75.76	84.53
CPP-HS	89.53	79.34	20.67	64.15	81.3	91.61
CPP-EU	96.87	81.45	38.31	73.22	88.66	95.85
LF-HS	85.5	78.07	28.44	66.16	76.77	92.62
LF-AT	88.31	72.6	54.12	82.93	80.32	85.46
LF-EU	97.14	82.09	42.74	75.65	88.66	95.92
LF-PL	80.22	64.45	20.4	38.86	72.73	89.14
RP-PL	89.64	75.21	27.08	61.72	74.65	89.98
LGC-HS	88.65	72.65	22.4	53.85	76	91.36
PLN-HS	87.86	75.45	22.29	55.5	79.65	92.63
PLN-AT	93.6	81.63	43.03	84.09	81.32	92.13
PLN-EU	97.6	84.16	49.12	82.21	88.75	95.65
PLN-PL	87.84	76.51	23.5	58.69	75.99	92.21
RS-HS	92.78	84.79	62.7	91.21	84.84	89.74
RS-AT	92.11	69.1	24.94	72.79	75.66	88.7
RS-EU	96.89	84.43	43.44	84.41	89.31	96.09
RS-PL	89.7	76.75	26.05	61.74	75.23	91.64
RS-HSp	90.82	82.87	50.42	85.64	77.15	84.38
LM-HS	83.39	74.28	18.2	51.45	75.54	90.84
LM-AT	93.11	77.68	46.57	83.26	76.45	87.53
LM-EU	96.77	81.77	35.85	72.87	85.16	94.39
LM-PL	85.52	69.7	20.15	50.07	70.98	87.56
DC-HS	91.29	83.62	22.39	74	81.47	93.89

## Sheet: MCC
Models	Datasets
	LGC-IV	LGC-MA	LGC-PL	LGC-VR	CPP-sEU	CPP-EU
CPAT-HS	88.67	77.79	48.09	81.01	62.43	80.69
CPAT-AT	90.75	69.51	66.14	93.27	55.57	65.7
CPAT-EU	91.24	75.19	49.18	73.46	62.98	83.88
CPAT-PL	86.55	71.55	43.45	71.51	37.04	75.17
PLEK-HS	53.34	60.53	17.08	50.26	31.48	58.14
PLEK-AT	69.69	28.89	25.91	31.78	31.77	52.8
PLEK-EU	91.88	67.06	46.3	69.07	64.37	78.2
PLEK-PL	67.79	48.78	34.63	52.24	25.17	51.69
CPC2-HS	88.65	75.19	38.76	68.4	50.61	86.88
PP-HS	46.36	79.43	30.28	72.11	56.34	81.43
PP-AT	88.77	74.14	49.95	94.18	58.56	73.33
PP-EU	94.99	83.61	50.45	92.4	80.63	91.79
PP-PL	82.68	65.9	34.52	80.13	55.32	83.91
FL-HS	87.03	69.02	36.53	59.08	64.87	80.99
FL-AT	93.75	70.47	65.22	88.48	64.59	75.02
FL-EU	95.56	76.75	44.14	71.37	77.39	93.19
FL-PL	84.3	68.5	38.76	65.42	44.98	79.55
LD-HS	49.74	12.75	8.48	4.56	46.27	45.11
LD-AT	55.77	22.75	19.65	28.11	48.74	50.59
LD-EU	82.5	46.69	22.57	34.45	62.12	74.69
LD-PL	61.81	35.56	27.87	35.98	28.79	48.04
LAD-HS	88.62	84.17	35.67	87.36	66.68	88.88
LAD-HSp	74.49	76.8	37.04	78.6	73.07	86.31
MR-HS	90.56	76.91	50.58	76.61	66.3	82.98
LR-HS	89.89	75.64	44.52	70.42	66.94	86.54
CNIT-HS	80.26	75.12	32.36	71.65	57.03	83.14
CNIT-AT	86.68	67.77	52.34	84.13	47.75	72.22
CPP-HS	85.12	75.57	31.34	66.38	59.87	82.87
CPP-EU	95.51	77.95	46.84	74.12	76.48	91.8
LF-HS	78.99	74	38.19	66.33	48.4	84.95
LF-AT	83.85	69.7	59.23	82.13	60.31	75.12
LF-EU	95.91	78.72	50.48	76.33	76.48	91.91
LF-PL	71.56	58.33	27.02	36.61	37.05	78.35
RP-PL	85.21	70.55	37.44	64.3	42.37	80
LGC-HS	83.86	67.53	33.06	57.7	46.15	82.41
PLN-HS	82.44	70.91	32.05	57.94	55.74	85
PLN-AT	90.81	78.63	50.9	84.03	59.84	84.65
PLN-EU	96.56	81.22	55.77	82.32	76.7	91.46
PLN-PL	82.76	72.09	34.13	61.77	46.55	84.05
RS-HS	89.96	82.61	66.35	90.88	71.04	81.95
RS-AT	88.65	63.13	35.44	73.72	45.86	78.32
RS-EU	95.55	81.62	51.16	84.34	77.9	92.32
RS-PL	85.3	72.33	36.51	64.33	43.97	83.06
RS-HSp	87.53	80.29	53.51	85.02	58.76	74.58
LM-HS	76.58	69.57	28.8	55.71	45.25	81.18
LM-AT	90.08	74.83	53.74	83.2	48.9	77.46
LM-EU	95.37	78.33	44.7	73.86	68.78	89.05
LM-PL	79.04	64.25	26.32	49.7	32.9	75.8
DC-HS	87.59	80.69	33.07	74.91	60.52	87.57
