# Supplementary material for: A large-scale benchmark study of tools for the classification of protein-coding and non-coding RNAs
Source: Nucleic Acids Res. 2022 Nov 24;50(21):12094–111. doi: 10.1093/nar/gkac1092 (PMC9757047; doi:10.1093/nar/gkac1092)
Supplement: gkac1092_Supplemental_Files [file gkac1092_supplemental_files.zip › Supplementary File 8.xlsx]

## Sheet: RNAchallenge
No.	Source	Datasets	mRNAs	ncRNAs
1	CPAT	Human	10	22
2	PLEK	Mouse	11	74
3	PLEK	Bos taurus	22	0
4	PLEK	Pan troglodytes	10	0
5	PLEK	Danio rerio	8	19
6	PLEK	Pongo abelii	2	0
7	PLEK	Gorilla gorilla	198	0
8	PLEK	Sus scrofa	8	5
9	PLEK	Macaca mulatta	18	0
10	PLEK	Xenopus tropicalis	4	0
11	PLncPRO	HumanA	373	42
12	PLncPRO	HumanB	439	56
13	PLncPRO	MouseA	170	54
14	PLncPRO	MouseB	176	65
15	PLncPRO	Amborella trichopoda	18	455
16	PLncPRO	Arabidopsis thaliana	32	45
17	PLncPRO	Chlamydomonas reinhardtii	4	306
18	PLncPRO	Glycine max	63	27
19	PLncPRO	Oryza sativa	31	289
20	PLncPRO	Physcomitrium patens	122	80
21	PLncPRO	Selaginella moellendorffii	28	45
22	PLncPRO	Solanum tuberosum	230	1409
23	PLncPRO	Vitis vinifera	141	46
24	PLncPRO	Zea mays	186	42
25	PLncPRO	Cicer arietinum - lncRNAs	0	199
26	PLncPRO	Oryza sativa lncRNA	0	1375
27	CPC2	Arabidopsis thaliana	33	0
28	CPC2	Drosophila melanogaster	24	19
29	CPC2	Human	6	24
30	CPC2	Mouse	28	61
31	CPC2	Caenorhabditis elegans	0	0
32	CPC2	Danio rerio	2	95
33	FEElnc	Human	131	14
34	FEElnc	Mouse	142	11
35	FEElnc	Caenorhabditis elegans lncRNA	0	396
36	FEElnc	Gallus gallus lncRNA	0	20
37	FEElnc	Bos taurus lncRNA	0	18
38	FEElnc	Drosophila melanogaster lncRNA	0	688
39	FEElnc	Monodelphis domestica lncRNA	0	60
40	FEElnc	Pongo abelii lncRNA	0	27
41	FEElnc	Ornithorhynchus anatinus lncRNA	0	20
42	FEElnc	Rattus norvegicus lncRNA	0	200
43	FEElnc	Arabidopsis thaliana lncRNA	0	306
44	FEElnc	Danio rerio lncRNA	0	134
45	mRNN	Human CHALLENGE500	85	0
46	mRNN	Human CHALLENGE	117	0
47	mRNN	Mouse	2124	187
48	mRNN	Human TEST500	8	2
49	mRNN	Human TEST	76	2
50	LncRNAnet	Human	180	19
51	LncRNAnet	Mouse	150	31
52	LncADeep	Human	1191	131
53	LncADeep	Mouse	581	141
54	LncFinder	HumanB	0	14
55	LncFinder	Mouse	49	18
56	LncFinder	Triticum aestivum	5	150
57	LncFinder	Danio rerio	125	281
58	LncFinder	Caenorhabditis elegans	28	0
59	LncFinder	Gallus gallus	35	296
60	CPPred	Human	36	24
61	CPPred	Human-sORF	33	1
62	CPPred	Mouse	60	170
63	CPPred	Mouse-sORF	51	11
64	CPPred	Danio rerio	13	613
65	CPPred	Danio rerio sORF	14	56
66	CPPred	Saccharomyces cerevisiae	65	0
67	CPPred	Saccharomyces cerevisiae sORF	51	0
68	CPPred	Drosophila melanogaster	102	19
69	CPPred	Drosophila melanogaster sORF	66	1
70	CPPred	Integrated	114	89
71	CPPred	Integrated sORF	655	65
72	CNIT	Mouse	86	74
73	CNIT	Anolis carolinensis	14	0
74	CNIT	Gallus gallus	12	0
75	CNIT	Pan troglodytes	122	0
76	CNIT	Gorilla gorilla	132	0
77	CNIT	Caenorhabditis elegans	0	0
78	CNIT	Macaca mulatta	116	0
79	CNIT	Pongo abelii	126	0
80	CNIT	Xenopus tropicalis	25	0
81	CNIT	Danio rerio	19	329
82	CNIT	Aegilops tauschii	16	0
83	CNIT	Amborella trichopoda	71	0
84	CNIT	Arabidopsis lyrata	332	0
85	CNIT	Beta vulgaris	70	0
86	CNIT	Brachypodium distachyon	13	0
87	CNIT	Brassica napus	453	0
88	CNIT	Brassica oleracea	200	0
89	CNIT	Brassica rapa	238	0
90	CNIT	Chlamydomonas reinhardtii	151	0
91	CNIT	Galdieria sulphuraria	165	0
92	CNIT	Glycine max	225	0
93	CNIT	Medicago truncatula	1020	0
94	CNIT	Musa acuminata	33	0
95	CNIT	Oryza brachyantha	7	0
96	CNIT	Oryza sativa	17	0
97	CNIT	Physcomitrella patens	23	0
98	CNIT	Populus trichocarpa	121	0
99	CNIT	Selaginella moellendorffii	7	0
100	CNIT	Setaria italica	1	0
101	CNIT	Solanum lycopersicum	81	0
102	CNIT	Solanum tuberosum	74	0
103	CNIT	Sorghum bicolor	17	0
104	CNIT	Theobroma cacao	76	0
105	CNIT	Vitis vinifera	73	0
106	CNIT	Zea mays	55	0
107	RNAplonc	Amborella trichopoda	17	0
108	RNAplonc	Brachypodium distachyon	142	6
109	RNAplonc	Citrus sinensis	26	1
110	RNAplonc	Manihot escullenta	132	3
111	RNAplonc	Ricinus communis	14	0
112	RNAplonc	Solanum tubersum	257	2
113	RNAplonc	Sorghum bicolor	128	4
114	RNAplonc	Zea mays	468	5
115	LGC	Caenorhabditis elegans	17	0
116	LGC	Danio rerio	1	297
117	LGC	Human	59	134
118	LGC	Mouse	43	130
119	LGC	Oryza sativa	75	0
120	LGC	Solanum lycopersicum	78	0
121	LGC	Invertebrates	343	410
122	LGC	Mammals	225	2920
123	LGC	Plants	803	8
124	LGC	Vertebrates	71	42
125	PreLnc	Human	2867	82
126	PreLnc	Mouse	1788	43
127	PreLnc	Bos taurus	144	26
128	PreLnc	Arabidopsis thaliana	412	0
129	PreLnc	Oryza sativa	1181	0
130	PreLnc	Zea mays	513	3
131	RNAC	Human	955	20
132	RNAC	Mouse	443	35
133	RNAC	Caenorhabditis elegans	88	0
134	RNAC	Arabidopsis thaliana	129	0
135	DeepCPP	Human sOrf	6	0
