# Supplementary material for: A large-scale benchmark study of tools for the classification of protein-coding and non-coding RNAs
Source: Nucleic Acids Res. 2022 Nov 24;50(21):12094–111. doi: 10.1093/nar/gkac1092 (PMC9757047; doi:10.1093/nar/gkac1092)
Supplement: gkac1092_Supplemental_Files [file gkac1092_supplemental_files.zip › Supplementary File 9.xlsx]

## Sheet: Datasets
No.	Source	Web Link
1	CPAT	https://sourceforge.net/projects/rna-cpat/files/v1.2.2/test/
2	PLEK	https://sourceforge.net/projects/plek/
3	PlncPRO	http://ccbb.jnu.ac.in/plncpro/
4	CPC2
	Human	http://cpc2.gao-lab.org/download_file.php?filename=mRNA_human.faa
		http://cpc2.gao-lab.org/download_file.php?filename=lncRNA_human.faa
		http://cpc2.gao-lab.org/download_file.php?filename=sncRNA_human.faa
	M. musculus	http://cpc2.gao-lab.org/download_file.php?filename=mRNA_mouse.faa
		http://cpc2.gao-lab.org/download_file.php?filename=lncRNA_mouse.faa
		http://cpc2.gao-lab.org/download_file.php?filename=sncRNA_mouse.faa
	D. rerio	http://cpc2.gao-lab.org/download_file.php?filename=mRNA_zebrafish.faa
		http://cpc2.gao-lab.org/download_file.php?filename=lncRNA_zebrafish.faa
		http://cpc2.gao-lab.org/download_file.php?filename=sncRNA_zebrafish.faa
	D. melanogaster	http://cpc2.gao-lab.org/download_file.php?filename=mRNA_fruitfly.faa
		http://cpc2.gao-lab.org/download_file.php?filename=lncRNA_fruitfly.faa
		http://cpc2.gao-lab.org/download_file.php?filename=sncRNA_fruitfly.faa
	C. elegans	http://cpc2.gao-lab.org/download_file.php?filename=mRNA_worm.faa
		http://cpc2.gao-lab.org/download_file.php?filename=lncRNA_worm.faa
		http://cpc2.gao-lab.org/download_file.php?filename=sncRNA_worm.faa
	A. thaliana	http://cpc2.gao-lab.org/download_file.php?filename=mRNA_arabidopsis.faa
		http://cpc2.gao-lab.org/download_file.php?filename=lncRNA_arabidopsis.faa
		http://cpc2.gao-lab.org/download_file.php?filename=sncRNA_arabidopsis.faa
5	Feelnc
	Human	http://tools.genouest.org/data/tderrien/FEELnc_article_supplementary/human/README_human
	Mouse	http://tools.genouest.org/data/tderrien/FEELnc_article_supplementary/mouse/README_mouse
	Others Species	http://tools.genouest.org/data/tderrien/FEELnc_article_supplementary/without_lncRNAs_learning/README_without_lncRNAs_learning
6	mRNN	https://osf.io/4htpy/
7	LncRNANet	https://github.com/nofundamental/lncRNAnet/tree/master/data/test
8	Lncadeep	http://cqb.pku.edu.cn/ZhuLab/lncadeep/
9	lncFinder	https://github.com/HAN-Siyu/LncFinder/tree/master/Data/Datasets
10	CPPred	http://www.rnabinding.com/CPPred/
11	CNIT	http://cnit.noncode.org/CNIT/download
12	RnaPlonc	https://github.com/TatianneNegri/RNAplonc/tree/master/Datasets%20used/test
13	LGC	https://ngdc.cncb.ac.cn/biocode/tools/4/releases/4
14	RNAC	https://github.com/cbl-nabi/RNAC/tree/main/DATASETS
15	DeepCPP	https://github.com/yuuuuzhang/DeepCPP/tree/master/rawdata

## Sheet: Tools
No.	Source	Web Links
1	CPAT	https://cpat.readthedocs.io/en/latest/
2	PLEK	https://sourceforge.net/projects/plek/files/
3	Lncident	http://csbl.bmb.uga.edu/mirrors/JLU/Lncident/index.php
4	CPC2	http://cpc2.gao-lab.org/
5	PlncPRO	https://github.com/urmi-21/PLncPRO
6	FEELnc	https://github.com/tderrien/FEELnc
7	longdist	https://github.com/hugowschneider/longdist.py
8	LncADeep	https://github.com/cyang235/LncADeep/
9	mRNN	https://github.com/hendrixlab/mRNN
10	LncRNAnet	https://github.com/nofundamental/lncRNAnet
11	BASiNET	https://cran.r-project.org/web/packages/BASiNET/index.html
12	CREMA	https://github.com/gbgolding/crema
13	CNIT	http://cnit.noncode.org/CNIT/
14	CPPred	http://www.rnabinding.com/CPPred/
15	LncFinder	https://cran.r-project.org/web/packages/LncFinder/index.html
16	RNAplonc	https://github.com/TatianneNegri/RNAplonc
17	LGC	https://ngdc.cncb.ac.cn/lgc/
18	PredLnc-GFStack	https://github.com/BioMedicalBigDataMiningLab/PredLnc-GFStack/
19	PreLnc	https://github.com/LeiCao97/PreLnc
20	RNAsamba	https://github.com/apcamargo/RNAsamba/
21	lncRNA_Mdeep	https://github.com/NWPU-903PR/lncRNA_Mdeep
22	NCResNet	https://github.com/abcair/NCResNet
23	LncMachine	https://github.com/hbusra/lncMachine
24	DeepCPP	https://github.com/yuuuuzhang/DeepCPP
